# Supplementary material for: Membrane mechanics dictate axonal pearls-on-a-string morphology and function
Source: Nat Neurosci. 2024 Dec 2;28(1):49–61. doi: 10.1038/s41593-024-01813-1 (PMC11706780; doi:10.1038/s41593-024-01813-1)
Supplement: Supplementary file 3 — Replicate measurements of axon dimensions. [file 41593_2024_1813_MOESM3_ESM.xlsx]

## Sheet: Fig1d
		NSB Length		NSB width		conn. length		conn. width
		distance mean (nm)	SEM	distance mean (nm)	SEM	distance mean (nm)	SEM	distance mean (nm)	SEM	N
	Acute	357.008	9.7	204.3	5.544	379.23	15.34	58.37	1.355	3
	Organotypic	326.04	6.512	177.29	3.39	252.1	10.48	52.67	1.799	1
	2D	484.2	9.077	275.2	4.768	414.2	14.54	110.6	2.392	3
