# Supplementary material for: Membrane mechanics dictate axonal pearls-on-a-string morphology and function
Source: Nat Neurosci. 2024 Dec 2;28(1):49–61. doi: 10.1038/s41593-024-01813-1 (PMC11706780; doi:10.1038/s41593-024-01813-1)
Supplement: Supplementary file 4 — Replicate measurements of axon dimensions. [file 41593_2024_1813_MOESM4_ESM.xlsx]

## Sheet: fig. 2f
		NSB Length		NSB width		conn. length		conn. width
		distance mean (nm)	SEM	distance mean (nm)	SEM	distance mean (nm)	SEM	distance mean (nm)	SEM	N
	300 mOsm	484.2	9.077	275.2	4.768	414.2	14.54	110.6	2.392	3
	150 mOsm	610.8	13.44	386.6	8	661	20.98	107	2.593	3
	600 mOsm	383.4	7.453	195.9	3.373	434.3	16.25	106	2.494	3

## Sheet: fig. 2h
		NSB Length		NSB width		conn. length		conn. width
		distance mean (nm)	SEM	distance mean (nm)	SEM	distance mean (nm)	SEM	distance mean (nm)	SEM	N
	control	637.7	17.39	308.8	7.023	485.7	14.64	136.4	4.22	3
	MβCD	548.3	16.8	312.1	8.226	537.6	20.17	115.9	3.553	3
