# Supplementary material for: Membrane mechanics dictate axonal pearls-on-a-string morphology and function
Source: Nat Neurosci. 2024 Dec 2;28(1):49–61. doi: 10.1038/s41593-024-01813-1 (PMC11706780; doi:10.1038/s41593-024-01813-1)
Supplement: Supplementary file 5 — Replicate measurements of axon dimensions. [file 41593_2024_1813_MOESM5_ESM.xlsx]

## Sheet: fig. 3b
		NSB Length		NSB width		conn. length		conn. width
		distance mean (nm)	SEM	distance mean (nm)	SEM	distance mean (nm)	SEM	distance mean (nm)	SEM	N
	DMSO 0.1%, 30min	629.5	13.03	319.2	5.12	603.2	18.29	136	3.388	3
	LatA 20 uM, 30 min	625.3	11.42	322.7	4.713	574	20.48	136.2	3.802	3

## Sheet: fig. 3d
		NSB Length		NSB width		conn. length		conn. width
		distance mean (nm)	SEM	distance mean (nm)	SEM	distance mean (nm)	SEM	distance mean (nm)	SEM	N
	scramble shRNA	728	15.43	363.1	5.545	633.4	18.73	177.7	5.824	3
	βII spectrin KD	650.9	14.13	335	6	585	19.48	138.1	4.76	3

## Sheet: fig. 3f
		NSB Length		NSB width		conn. length		conn. width
		distance mean (nm)	SEM	distance mean (nm)	SEM	distance mean (nm)	SEM	distance mean (nm)	SEM	N
	DMSO 0.1%, 1 hr	602.3	11.94	351.2	7.074	517.5	18.53	114.6	3.253	3
	Nocodazole 50uM, 1 hr	587.2	10	297	3	446.3	12.81	195.3	6.083	3
	Blebbistatin 10uM, 1 hr	589.1	10.85	295.2	4.153	430.6	12.14	215	5.414	3
