# Supplementary material for: Membrane mechanics dictate axonal pearls-on-a-string morphology and function
Source: Nat Neurosci. 2024 Dec 2;28(1):49–61. doi: 10.1038/s41593-024-01813-1 (PMC11706780; doi:10.1038/s41593-024-01813-1)
Supplement: Supplementary file 6 — Replicate measurements of axon dimensions. [file 41593_2024_1813_MOESM6_ESM.xlsx]

## Sheet: fig. 4b
			cylindrical, global	cylindrical, periodic		beaded global	beaded periodic
		time (sec)	mebrane potential (mV)	mebrane potential (mV)		mebrane potential (mV)	mebrane potential (mV)
		0	0.448311	0.490558		0.260449	0.316464
		0.01	0.46013	0.503008		0.267184	0.326729
		0.02	0.472343	0.515877		0.274099	0.337356
		0.03	0.484966	0.529185		0.2812	0.348346
		0.04	0.49807	0.54295		0.288583	0.359698
		0.05	0.511668	0.557235		0.29623	0.371412
		0.06	0.525769	0.57233		0.304104	0.383783
		0.07	0.540394	0.587996		0.312205	0.396697
		0.08	0.555567	0.604235		0.320533	0.41009
		0.09	0.571332	0.621044		0.329124	0.423964
		0.1	0.587784	0.638426		0.338155	0.438317
		0.11	0.604907	0.656731		0.347486	0.453287
		0.12	0.622729	0.675952		0.357117	0.46917
		0.13	0.641281	0.695925		0.367048	0.485694
		0.14	0.660594	0.716648		0.377279	0.502859
		0.15	0.680797	0.738121		0.388027	0.520664
		0.16	0.701912	0.760432		0.399265	0.53911
		0.17	0.723957	0.784138		0.410908	0.558498
		0.18	0.746972	0.80881		0.422955	0.578779
		0.19	0.770999	0.834449		0.435406	0.599924
		0.2	0.796103	0.861054		0.448331	0.621964
		0.21	0.822416	0.888625		0.462074	0.644929
		0.22	0.849949	0.917964		0.476362	0.668919
		0.23	0.878762	0.949051		0.491196	0.694144
		0.24	0.908921	0.981512		0.506575	0.720531
		0.25	0.940494	1.01535		0.522499	0.748133
		0.26	0.973602	1.05055		0.539188	0.777002
		0.27	1.00832	1.08723		0.556669	0.807189
		0.28	1.04473	1.1261		0.57489	0.838861
		0.29	1.08291	1.16679		0.593877	0.872051
		0.3	1.12296	1.20936		0.613656	0.9068
		0.31	1.16499	1.25387		0.634292	0.943172
		0.32	1.20911	1.3004		0.656008	0.981231
		0.33	1.25543	1.34929		0.678727	1.02111
		0.34	1.30406	1.40067		0.702494	1.06304
		0.35	1.35512	1.45452		0.727355	1.107
		0.36	1.40872	1.51096		0.753357	1.15307
		0.37	1.46505	1.57007		0.780632	1.20132
		0.38	1.52423	1.63202		0.809238	1.25185
		0.39	1.58641	1.69728		0.8392	1.30496
		0.4	1.65174	1.76575		0.870575	1.36069
		0.41	1.72036	1.83757		0.903419	1.4191
		0.42	1.79252	1.91288		0.937821	1.48031
		0.43	1.86856	1.99182		0.974016	1.54443
		0.44	1.9485	2.07483		1.01196	1.61167
		0.45	2.03252	2.16212		1.05174	1.68245
		0.46	2.12078	2.25374		1.09342	1.7567
		0.47	2.21346	2.34986		1.13708	1.83456
		0.48	2.31113	2.45067		1.18299	1.91618
		0.49	2.41394	2.55642		1.23125	2.0017
		0.5	2.52199	2.66787		1.2819	2.09171
		0.51	2.63551	2.78489		1.33502	2.18627
		0.52	2.7547	2.90773		1.39072	2.28549
		0.53	2.87997	3.03659		1.44937	2.38956
		0.54	3.01218	3.17173		1.5122	2.49866
		0.55	3.15118	3.31373		1.57814	2.61317
		0.56	3.29726	3.463		1.64719	2.73376
		0.57	3.4507	3.61971		1.71935	2.86034
		0.58	3.61179	3.78422		1.79462	2.99315
		0.59	3.78165	3.95689		1.87472	3.13244
		0.6	3.96053	4.13814		1.95944	3.27846
		0.61	4.14859	4.32872		2.0481	3.43196
		0.62	4.34619	4.52891		2.14068	3.59318
		0.63	4.55371	4.73917		2.2372	3.76239
		0.64	4.77187	4.96002		2.33828	3.93995
		0.65	5.00215	5.19197		2.44695	4.12625
		0.66	5.24432	5.4357		2.56081	4.32179
		0.67	5.49886	5.69184		2.67985	4.52728
		0.68	5.76628	5.96095		2.80408	4.74302
		0.69	6.04708	6.24367		2.93349	4.96953
		0.7	6.34291	6.54065		3.07152	5.20732
		0.71	6.65438	6.85266		3.21775	5.45695
		0.72	6.982	7.18079		3.37082	5.71915
		0.73	7.32657	7.52566		3.53071	5.9945
		0.74	7.68892	7.88809		3.69744	6.28363
		0.75	8.07009	8.26896		3.87165	6.58718
		0.76	8.47158	8.66918		4.05707	6.90585
		0.77	8.8941	9.09077		4.25169	7.24048
		0.78	9.33875	9.53475		4.45589	7.59215
		0.79	9.80666	10.0016		4.67002	7.96149
		0.8	10.299	10.4923		4.89444	8.34938
		0.81	10.8178	11.0079		5.13076	8.75673
		0.82	11.3645	11.5497		5.37951	9.18447
		0.83	11.9403	12.1219		5.64074	9.63482
		0.84	12.5468	12.7238		5.91496	10.1083
		0.85	13.1856	13.3567		6.20268	10.6058
		0.86	13.8589	14.0218		6.50473	11.1281
		0.87	14.5694	14.7204		6.8234	11.6764
		0.88	15.3187	15.4578		7.15825	12.2554
		0.89	16.109	16.2363		7.50998	12.8732
		0.9	16.9424	17.0559		7.87925	13.5214
		0.91	17.8214	17.9184		8.26676	14.2001
		0.92	18.7505	18.8255		8.67494	14.9092
		0.93	19.7324	19.7805		9.1047	15.6487
		0.94	20.7698	20.7945		9.55631	16.4368
		0.95	21.8659	21.8643		10.0307	17.2665
		0.96	23.0242	22.9927		10.5286	18.1338
		0.97	24.2492	24.1823		11.0517	19.0388
		0.98	25.5485	25.4357		11.6036	19.9814
		0.99	26.9246	26.7661		12.1837	20.9713
		1	28.3824	28.1784		12.7933	22.0291
		1.01	29.9271	29.6723		13.4334	23.1356
		1.02	31.5639	31.2517		14.1053	24.2911
		1.03	33.3017	32.9207		14.8128	25.4954
		1.04	35.1469	34.6853		15.5577	26.7486
		1.05	37.1062	36.5641		16.3412	28.0881
		1.06	39.1872	38.5559		17.1651	29.4996
		1.07	41.398	40.6678		18.0315	30.975
		1.08	43.7444	42.907		18.9428	32.5142
		1.09	46.223	45.2811		19.9026	34.1173
		1.1	48.846	47.7837		20.9127	35.7949
		1.11	51.6191	50.4167		21.9757	37.575
		1.12	54.5478	53.1904		23.0945	39.4416
		1.13	57.6374	56.1089		24.2718	41.3981
		1.14	60.8368	59.1764		25.5111	43.4477
		1.15	64.1366	62.382		26.8157	45.5938
		1.16	67.5329	65.6107		28.1887	47.8268
		1.17	71.0045	68.9083		29.6335	50.1522
		1.18	74.525	72.2545		31.1538	52.5745
		1.19	78.0581	75.6264		32.7529	55.0958
		1.2	81.5458	78.9984		34.4337	57.7181
		1.21	84.9498	82.259		36.2003	60.4192
		1.22	88.2136	85.3739		38.0566	63.1383
		1.23	91.2728	88.3498		40.0066	65.9134
		1.24	94.0548	91.1559		42.0541	68.7392
		1.25	96.6674	93.7611		44.1955	71.61
		1.26	99.0516	96.1195		46.4326	74.5204
		1.27	101.119	98.143		48.7702	77.3604
		1.28	102.823	99.9263		51.2103	80.1414
		1.29	104.117	101.469		53.755	82.8681
		1.3	105.067	102.772		56.4	85.5244
		1.31	106.056	103.834		59.111	88.0942
		1.32	106.88	104.784		61.9024	90.5065
		1.33	107.586	105.62		64.768	92.6521
		1.34	108.232	106.28		67.7006	94.6477
		1.35	108.881	106.765		70.6924	96.4935
		1.36	109.221	107.075		73.6801	98.1893
		1.37	109.3	107.244		76.6371	99.7352
		1.38	109.217	107.495		79.5569	101.039
		1.39	108.975	107.658		82.4117	102.137
		1.4	108.578	107.731		85.1713	103.048
		1.41	108.105	107.715		87.8097	103.772
		1.42	107.809	107.611		90.3385	104.31
		1.43	107.556	107.487		92.7162	104.759
		1.44	107.376	107.344		94.9202	105.332
		1.45	107.301	107.148		96.9283	105.832
		1.46	107.363	106.898		98.7181	106.261
		1.47	107.089	106.595		100.297	106.619
		1.48	106.542	106.247		101.684	106.905
		1.49	105.827	105.915		102.873	106.981
		1.5	104.922	105.568		103.865	106.901
		1.51	103.801	105.21		104.658	106.695
		1.52	102.666	104.848		105.289	106.362
		1.53	102.166	104.486		105.924	105.903
		1.54	101.762	104.111		106.429	105.486
		1.55	101.453	103.724		106.807	105.474
		1.56	101.241	103.335		107.055	105.532
		1.57	101.125	102.948		107.175	105.662
		1.58	100.915	102.567		107.283	105.863
		1.59	100.667	102.19		107.365	106.135
		1.6	100.433	101.802		107.375	105.776
		1.61	100.215	101.415		107.312	105.243
		1.62	100.012	101.031		107.176	104.711
		1.63	99.8115	100.651		106.986	104.178
		1.64	99.5811	100.276		106.826	103.646
		1.65	99.3495	99.8945		106.629	103.145
		1.66	99.1166	99.5049		106.395	102.719
		1.67	98.8823	99.112		106.124	102.294
		1.68	98.6468	98.7152		105.815	101.868
		1.69	98.3585	98.314		105.52	101.442
		1.7	98.0326	97.9083		105.233	101.017
		1.71	97.6834	97.4998		104.934	100.608
		1.72	97.311	97.0869		104.622	100.203
		1.73	96.9153	96.6692		104.297	99.7985
		1.74	96.5023	96.2464		103.962	99.3938
		1.75	96.0923	95.8182		103.628	98.989
		1.76	95.6741	95.3834		103.29	98.5821
		1.77	95.2499	94.9412		102.949	98.1685
		1.78	94.8218	94.4915		102.605	97.7523
		1.79	94.3921	94.0337		102.261	97.3335
		1.8	93.9552	93.5671		101.895	96.9123
		1.81	93.5137	93.0923		101.507	96.4885
		1.82	93.071	92.6189		101.102	96.058
		1.83	92.6285	92.1425		100.68	95.6225
		1.84	92.1876	91.6644		100.24	95.1829
		1.85	91.745	91.1861		99.7868	94.739
		1.86	91.2869	90.7093		99.3667	94.291
		1.87	90.8231	90.2264		98.9533	93.8385
		1.88	90.3534	89.7357		98.5497	93.3806
		1.89	89.8773	89.2403		98.1588	92.918
		1.9	89.3946	88.7397		97.7838	92.4509
		1.91	88.9163	88.2331		97.3739	91.9791
		1.92	88.4413	87.7215		96.9254	91.5027
		1.93	87.9677	87.2168		96.4544	91.0237
		1.94	87.4965	86.7135		95.9574	90.5414
		1.95	87.0284	86.213		95.4309	90.0552
		1.96	86.5593	85.7169		94.8884	89.5651
		1.97	86.0723	85.2272		94.4221	89.0713
		1.98	85.5781	84.732		93.9773	88.5748
		1.99	85.0758	84.2277		93.5596	88.0779
		2	84.5644	83.7182		93.1749	87.5785
		2.01	84.0427	83.2016		92.8287	87.0766
		2.02	83.5227	82.6757		92.4265	86.5722
		2.03	83.0047	82.1414		91.9745	86.0652
		2.04	82.4876	81.6231		91.5114	85.5582
		2.05	81.9738	81.1083		91.0372	85.0503
		2.06	81.466	80.5992		90.5519	84.5408
		2.07	80.9627	80.0983		90.0585	84.0299
		2.08	80.4495	79.6083		89.5712	83.5174
		2.09	79.9365	79.1109		89.0787	83.0039
		2.1	79.4233	78.6005		88.5809	82.4907
		2.11	78.9099	78.0832		88.078	81.9766
		2.12	78.3959	77.5561		87.5698	81.4617
		2.13	77.8871	77.016		87.0627	80.9459
		2.14	77.3836	76.4644		86.556	80.4292
		2.15	76.8848	75.937		86.047	79.9128
		2.16	76.3917	75.4155		85.5358	79.3961
		2.17	75.9054	74.9032		85.0224	78.8791
		2.18	75.4231	74.4039		84.5076	78.3616
		2.19	74.9312	73.9217		83.9953	77.8438
		2.2	74.4362	73.4312		83.4823	77.3258
		2.21	73.9359	72.9247		82.9687	76.8085
		2.22	73.4279	72.4114		82.4544	76.2912
		2.23	72.9094	71.8876		81.9396	75.7738
		2.24	72.4005	71.3493		81.4247	75.2564
		2.25	71.9005	70.7982		80.9098	74.739
		2.26	71.4056	70.2773		80.3947	74.2225
		2.27	70.9183	69.7599		79.8797	73.7066
		2.28	70.4411	69.247		79.3646	73.191
		2.29	69.9695	68.7396		78.8497	72.6758
		2.3	69.4783	68.2387		78.3355	72.161
		2.31	68.9812	67.7362		77.8217	71.6467
		2.32	68.4751	67.2312		77.3085	71.1338
		2.33	67.957	66.7272		76.796	70.6214
		2.34	67.4233	66.2242		76.2844	70.1098
		2.35	66.9057	65.7219		75.7729	69.5989
		2.36	66.4004	65.2205		75.2617	69.0886
		2.37	65.8994	64.7226		74.751	68.5895
		2.38	65.4039	64.2266		74.2408	68.0931
		2.39	64.915	63.7325		73.7311	67.5967
		2.4	64.4302	63.2405		73.2221	67.1003
		2.41	63.9385	62.7506		72.714	66.6039
		2.42	63.4478	62.2609		72.2067	66.1096
		2.43	62.9579	61.7711		71.7002	65.6204
		2.44	62.4686	61.2818		71.1946	65.1313
		2.45	61.9797	60.7928		70.6899	64.6421
		2.46	61.4945	60.304		70.1859	64.1529
		2.47	61.0126	59.8155		69.6826	63.6673
		2.48	60.5333	59.3296		69.1802	63.1854
		2.49	60.0567	58.8448		68.6786	62.7034
		2.5	59.583	58.3613		68.1779	62.2215
		2.51	59.111	57.8789		67.678	61.7396
		2.52	58.6362	57.3978		67.1793	61.2614
		2.53	58.1613	56.9176		66.6815	60.7849
		2.54	57.686	56.438		66.1848	60.3084
		2.55	57.21	55.9593		65.6892	59.8319
		2.56	56.7329	55.4815		65.1946	59.3555
		2.57	56.2592	55.0045		64.7011	58.8796
		2.58	55.7882	54.5285		64.2085	58.4041
		2.59	55.3188	54.0539		63.7171	57.9288
		2.6	54.8514	53.5804		63.2267	57.4538
		2.61	54.386	53.108		62.7374	56.9791
		2.62	53.9218	52.6368		62.2492	56.505
		2.63	53.4557	52.1668		61.7621	56.0314
		2.64	52.9897	51.6977		61.2762	55.5581
		2.65	52.5237	51.2295		60.7914	55.0852
		2.66	52.0574	50.7622		60.3078	54.6129
		2.67	51.5907	50.2959		59.8254	54.1415
		2.68	51.1265	49.8305		59.3441	53.6707
		2.69	50.6644	49.366		58.8639	53.2006
		2.7	50.2039	48.9023		58.3848	52.7311
		2.71	49.7449	48.4395		57.9068	52.2624
		2.72	49.2878	47.9775		57.43	51.7946
		2.73	48.8321	47.5164		56.9543	51.3276
		2.74	48.3759	47.056		56.4798	50.8613
		2.75	47.9202	46.5962		56.0063	50.3958
		2.76	47.4645	46.137		55.5339	49.9311
		2.77	47.0085	45.6784		55.0626	49.4671
		2.78	46.5519	45.2203		54.5925	49.0038
		2.79	46.0966	44.7627		54.1234	48.5413
		2.8	45.6425	44.3056		53.6552	48.0795
		2.81	45.189	43.8488		53.1882	47.6184
		2.82	44.7362	43.3922		52.7221	47.158
		2.83	44.2841	42.9359		52.2571	46.6979
		2.84	43.8326	42.4798		51.793	46.2385
		2.85	43.3804	42.0239		51.3299	45.7798
		2.86	42.9281	41.5679		50.8677	45.3216
		2.87	42.4756	41.1118		50.4064	44.8641
		2.88	42.0227	40.6556		49.946	44.4064
		2.89	41.5692	40.1992		49.4865	43.9491
		2.9	41.116	39.7425		49.0278	43.4921
		2.91	40.663	39.2854		48.5698	43.0355
		2.92	40.21	38.8276		48.1126	42.5793
		2.93	39.7571	38.3692		47.6562	42.1232
		2.94	39.3041	37.91		47.2004	41.6669
		2.95	38.851	37.45		46.7454	41.2106
		2.96	38.3964	36.9892		46.2908	40.7543
		2.97	37.9408	36.527		45.8368	40.2978
		2.98	37.4841	36.0635		45.3834	39.8412
		2.99	37.026	35.5985		44.9304	39.384
		3	36.5663	35.132		44.4779	38.9262
		3.01	36.1056	34.6638		44.0257	38.4678
		3.02	35.6437	34.1938		43.5737	38.0087
		3.03	35.1804	33.7214		43.122	37.5489
		3.04	34.7155	33.2466		42.6704	37.088
		3.05	34.249	32.7694		42.219	36.6258
		3.06	33.7805	32.2896		41.7677	36.1623
		3.07	33.3088	31.8069		41.3161	35.6975
		3.08	32.8344	31.3209		40.8644	35.2311
		3.09	32.3572	30.8314		40.4126	34.763
		3.1	31.8768	30.3382		39.9604	34.2928
		3.11	31.3932	29.8411		39.5079	33.8204
		3.12	30.9061	29.34		39.0543	33.3458
		3.13	30.4154	28.8346		38.5997	32.8688
		3.14	29.9207	28.324		38.1444	32.3892
		3.15	29.4219	27.8083		37.6884	31.9066
		3.16	28.9188	27.2873		37.2318	31.4208
		3.17	28.411	26.7608		36.7742	30.9316
		3.18	27.8977	26.2283		36.3147	30.439
		3.19	27.3789	25.6894		35.854	29.9426
		3.2	26.8544	25.1436		35.3922	29.4423
		3.21	26.324	24.5908		34.9293	28.9376
		3.22	25.7873	24.0307		34.4652	28.4285
		3.23	25.2437	23.4629		33.9983	27.9146
		3.24	24.693	22.887		33.5287	27.3957
		3.25	24.135	22.3026		33.0571	26.8715
		3.26	23.5692	21.7094		32.5835	26.3418
		3.27	22.9954	21.107		32.1079	25.8062
		3.28	22.4132	20.4951		31.6298	25.2644
		3.29	21.8217	19.8735		31.1464	24.7161
		3.3	21.221	19.2419		30.6599	24.1611
		3.31	20.6105	18.6002		30.1703	23.599
		3.32	19.99	17.9479		29.6776	23.0298
		3.33	19.3591	17.2847		29.1818	22.453
		3.34	18.7179	16.6103		28.6805	21.8684
		3.35	18.0661	15.9247		28.1734	21.2756
		3.36	17.4034	15.2295		27.6612	20.6743
		3.37	16.7295	14.5234		27.1435	20.0647
		3.38	16.0442	13.8063		26.62	19.4467
		3.39	15.3475	13.078		26.0905	18.8199
		3.4	14.6404	12.3384		25.5551	18.1841
		3.41	13.9222	11.5908		25.0132	17.5393
		3.42	13.1931	10.8358		24.4647	16.8853
		3.43	12.4531	10.0722		23.9093	16.2229
		3.44	11.7024	9.30034		23.3466	15.5517
		3.45	10.9434	8.5206		22.7767	14.8719
		3.46	10.1764	7.73436		22.1991	14.1835
		3.47	9.40179	6.95014		21.6136	13.4866
		3.48	8.6204	6.16393		21.0201	12.7823
		3.49	7.83318	5.37679		20.4181	12.072
		3.5	7.04175	4.58979		19.8076	11.3547
		3.51	6.24941	3.80399		19.1887	10.6309
		3.52	5.45663	3.0271		18.5609	9.90082
		3.53	4.66524	2.26172		17.9241	9.16469
		3.54	3.87721	1.50695		17.2779	8.42835
		3.55	3.09465	0.764709		16.6223	7.68988
		3.56	2.31995	0.0369399		15.9581	6.94968
		3.57	1.55552	-0.673969		15.2854	6.2085
		3.58	0.8039	-1.36269		14.6036	5.46709
		3.59	0.0677952	-2.02909		13.9127	4.72964
		3.6	-0.649931	-2.6709		13.2126	4.00124
		3.61	-1.3476	-3.2859		12.5037	3.27982
		3.62	-2.0271	-3.87183		11.7892	2.56684
		3.63	-2.68335	-4.43342		11.0678	1.86377
		3.64	-3.31411	-4.97004		10.3401	1.17206
		3.65	-3.91709	-5.47739		9.60675	0.495891
		3.66	-4.48996	-5.95413		8.86854	-0.16435
		3.67	-5.03889	-6.39893		8.12703	-0.807135
		3.68	-5.56117	-6.81269		7.38331	-1.43077
		3.69	-6.0533	-7.21065		6.63826	-2.03357
		3.7	-6.51395	-7.58277		5.89308	-2.61702
		3.71	-6.9418	-7.92924		5.1491	-3.18341
		3.72	-7.33884	-8.25023		4.40787	-3.72846
		3.73	-7.71505	-8.54594		3.67172	-4.25114
		3.74	-8.06281	-8.82069		2.94194	-4.75043
		3.75	-8.38204	-9.07421		2.22037	-5.22529
		3.76	-8.67263	-9.3045		1.50898	-5.68455
		3.77	-8.9345	-9.51155		0.809828	-6.12329
		3.78	-9.17992	-9.69537		0.123438	-6.5407
		3.79	-9.40805	-9.85854		-0.548419	-6.93657
		3.8	-9.61695	-10.0179		-1.20323	-7.31073
		3.81	-9.80789	-10.1605		-1.839	-7.65938
		3.82	-9.98212	-10.2863		-2.45367	-7.97941
		3.83	-10.141	-10.3954		-3.04608	-8.2749
		3.84	-10.2859	-10.4877		-3.61987	-8.54586
		3.85	-10.418	-10.5773		-4.17074	-8.79229
		3.86	-10.5386	-10.6638		-4.69763	-9.01418
		3.87	-10.6489	-10.7406		-5.19952	-9.22913
		3.88	-10.7503	-10.8078		-5.67548	-9.42664
		3.89	-10.838	-10.8654		-6.12783	-9.60553
		3.9	-10.9135	-10.9151		-6.55678	-9.76579
		3.91	-10.979	-10.9683		-6.96131	-9.90744
		3.92	-11.0352	-11.0164		-7.34172	-10.0403
		3.93	-11.0827	-11.0592		-7.69842	-10.1734
		3.94	-11.1218	-11.0968		-8.03149	-10.2956
		3.95	-11.1521	-11.1291		-8.3383	-10.407
		3.96	-11.1748	-11.1567		-8.62046	-10.5076
		3.97	-11.1905	-11.1798		-8.87794	-10.5974
		3.98	-11.1995	-11.1981		-9.11064	-10.6823
		3.99	-11.2024	-11.2117		-9.31843	-10.7589
		4	-11.2024	-11.2207		-9.50728	-10.8265
		4.01	-11.1999	-11.2256		-9.67918	-10.8854
		4.02	-11.1949	-11.2295		-9.83363	-10.9355
		4.03	-11.1883	-11.2309		-9.97246	-10.9786
		4.04	-11.1808	-11.2301		-10.0976	-11.0169
		4.05	-11.1733	-11.2274		-10.2106	-11.0491
		4.06	-11.167	-11.2233		-10.3089	-11.0755
		4.07	-11.1626	-11.218		-10.3967	-11.0964
		4.08	-11.1609	-11.2117		-10.4759	-11.1123
		4.09	-11.1628	-11.2049		-10.5481	-11.1266
		4.1	-11.1692	-11.198		-10.6154	-11.1386
		4.11	-11.1761	-11.1912		-10.6749	-11.1487
		4.12	-11.1839	-11.1847		-10.7274	-11.1575
		4.13	-11.1935	-11.1777		-10.7753	-11.1656
		4.14	-11.2044	-11.1712		-10.8195	-11.1718
		4.15	-11.2163	-11.1653		-10.8607	-11.174
		4.16	-11.2283	-11.1603		-10.8991	-11.1747
		4.17	-11.2391	-11.1564		-10.9327	-11.1739
		4.18	-11.2482	-11.1527		-10.9631	-11.172
		4.19	-11.2543	-11.1492		-10.9901	-11.1692
		4.2	-11.2563	-11.1464		-11.0138	-11.1655
		4.21	-11.2527	-11.1444		-11.0338	-11.1611
		4.22	-11.2482	-11.1433		-11.0512	-11.1565
		4.23	-11.2417	-11.1429		-11.0659	-11.1516
		4.24	-11.2314	-11.1427		-11.0773	-11.1468
		4.25	-11.2171	-11.1428		-11.0851	-11.1418
		4.26	-11.1985	-11.1432		-11.089	-11.1361
		4.27	-11.177	-11.1437		-11.0893	-11.1304
		4.28	-11.1586	-11.1443		-11.0898	-11.1247
		4.29	-11.1408	-11.1449		-11.0885	-11.1192
		4.3	-11.1249	-11.1453		-11.0857	-11.114
		4.31	-11.1124	-11.1454		-11.0817	-11.1099
		4.32	-11.1049	-11.1449		-11.0769	-11.1068
		4.33	-11.0998	-11.1436		-11.0729	-11.105
		4.34	-11.0988	-11.1415		-11.0706	-11.1046
		4.35	-11.1037	-11.1394		-11.0707	-11.106
		4.36	-11.1159	-11.1366		-11.0743	-11.1085
		4.37	-11.1365	-11.1332		-11.0825	-11.1109
		4.38	-11.1637	-11.129		-11.0953	-11.1141
		4.39	-11.1872	-11.1241		-11.1057	-11.1179
		4.4	-11.2125	-11.1191		-11.118	-11.1222
		4.41	-11.2384	-11.1141		-11.1322	-11.1266
		4.42	-11.2632	-11.1088		-11.1479	-11.1313
		4.43	-11.2854	-11.1034		-11.1649	-11.1359
		4.44	-11.3014	-11.0978		-11.1797	-11.14
		4.45	-11.3108	-11.0921		-11.192	-11.1435
		4.46	-11.3125	-11.0868		-11.2024	-11.146
		4.47	-11.3053	-11.0816		-11.2102	-11.1475
		4.48	-11.2876	-11.0768		-11.2151	-11.1485
		4.49	-11.2633	-11.0723		-11.217	-11.1482
		4.5	-11.2474	-11.0683		-11.2184	-11.1466
		4.51	-11.2282	-11.0645		-11.2179	-11.1434
		4.52	-11.2056	-11.0609		-11.2153	-11.1385
		4.53	-11.1798	-11.0578		-11.2107	-11.134
		4.54	-11.1506	-11.0552		-11.2041	-11.1288
		4.55	-11.1264	-11.0531		-11.1975	-11.1228
		4.56	-11.1049	-11.0515		-11.1907	-11.1159
		4.57	-11.0836	-11.0496		-11.1828	-11.1083
		4.58	-11.0625	-11.0478		-11.1739	-11.1003
		4.59	-11.0417	-11.0462		-11.164	-11.0927
		4.6	-11.0228	-11.0448		-11.1536	-11.085
		4.61	-11.0103	-11.0434		-11.1455	-11.0774
		4.62	-11.0003	-11.0418		-11.1375	-11.0699
		4.63	-10.9928	-11.0397		-11.1296	-11.0627
		4.64	-10.9878	-11.0374		-11.1218	-11.0559
		4.65	-10.9853	-11.0346		-11.1142	-11.0495
		4.66	-10.9842	-11.0314		-11.1078	-11.0438
		4.67	-10.9849	-11.0277		-11.1027	-11.0388
		4.68	-10.9877	-11.0237		-11.0982	-11.0345
		4.69	-10.9925	-11.0194		-11.0943	-11.0308
		4.7	-10.9993	-11.0147		-11.0912	-11.027
		4.71	-11.0069	-11.0097		-11.0887	-11.0237
		4.72	-11.0117	-11.0042		-11.0863	-11.0208
		4.73	-11.0168	-10.9988		-11.0844	-11.0184
		4.74	-11.0221	-10.9933		-11.0827	-11.0165
		4.75	-11.0278	-10.9876		-11.0814	-11.0143
		4.76	-11.0338	-10.9818		-11.0804	-11.012
		4.77	-11.0369	-10.9757		-11.0792	-11.0097
		4.78	-11.0381	-10.9695		-11.0776	-11.0073
		4.79	-11.0384	-10.9637		-11.0758	-11.0048
		4.8	-11.0375	-10.958		-11.0737	-11.002
		4.81	-11.0357	-10.9522		-11.0711	-10.9989
		4.82	-11.0327	-10.9464		-11.068	-10.9953
		4.83	-11.0283	-10.9407		-11.0646	-10.9913
		4.84	-11.0228	-10.9351		-11.0604	-10.9867
		4.85	-11.0159	-10.9297		-11.0556	-10.9814
		4.86	-11.0077	-10.9244		-11.0501	-10.9761
		4.87	-10.9982	-10.9192		-11.0437	-10.9704
		4.88	-10.9889	-10.914		-11.0377	-10.9643
		4.89	-10.9795	-10.909		-11.032	-10.9579
		4.9	-10.9699	-10.904		-11.0261	-10.9512
		4.91	-10.9601	-10.8991		-11.0201	-10.9444
		4.92	-10.9504	-10.8942		-11.0139	-10.9377
		4.93	-10.9409	-10.8894		-11.0076	-10.9311
		4.94	-10.9322	-10.8846		-11.0019	-10.9247
		4.95	-10.9243	-10.8798		-10.9961	-10.9188
		4.96	-10.9173	-10.8749		-10.9905	-10.9133
		4.97	-10.9113	-10.8701		-10.9848	-10.9076
		4.98	-10.9066	-10.8652		-10.9792	-10.902
		4.99	-10.9017	-10.8602		-10.974	-10.8966
		5	-10.8969	-10.8552		-10.969	-10.8916
		5.01	-10.8926	-10.8501		-10.9642	-10.8869
		5.02	-10.8888	-10.8449		-10.9595	-10.8824
		5.03	-10.8856	-10.8397		-10.9551	-10.8779
		5.04	-10.8825	-10.8343		-10.9508	-10.8736
		5.05	-10.8789	-10.8288		-10.9466	-10.8695
		5.06	-10.8753	-10.8233		-10.9425	-10.8657
		5.07	-10.8718	-10.8178		-10.9386	-10.862
		5.08	-10.8685	-10.8122		-10.9348	-10.8577
		5.09	-10.8652	-10.8066		-10.9312	-10.8533
		5.1	-10.8613	-10.8009		-10.9275	-10.8488
		5.11	-10.8569	-10.7951		-10.9236	-10.8442
		5.12	-10.8522	-10.7894		-10.9198	-10.8396
		5.13	-10.8474	-10.7837		-10.9158	-10.8348
		5.14	-10.8423	-10.778		-10.9118	-10.8299
		5.15	-10.8369	-10.7723		-10.9076	-10.825
		5.16	-10.8311	-10.7667		-10.9033	-10.8199
		5.17	-10.8249	-10.7611		-10.8988	-10.8147
		5.18	-10.8185	-10.7555		-10.8942	-10.8095
		5.19	-10.8118	-10.75		-10.8894	-10.8042
		5.2	-10.8047	-10.7445		-10.8843	-10.7988
		5.21	-10.7976	-10.739		-10.8792	-10.7934
		5.22	-10.7905	-10.7335		-10.8739	-10.7878
		5.23	-10.7833	-10.728		-10.8685	-10.7822
		5.24	-10.7761	-10.7225		-10.8629	-10.7766
		5.25	-10.7689	-10.7169		-10.8571	-10.771
		5.26	-10.7616	-10.7114		-10.8512	-10.7653
		5.27	-10.7545	-10.7059		-10.8456	-10.7596
		5.28	-10.7476	-10.7003		-10.84	-10.7538
		5.29	-10.7408	-10.6947		-10.8344	-10.748
		5.3	-10.7341	-10.6891		-10.8287	-10.7423
		5.31	-10.7277	-10.6834		-10.823	-10.7365
		5.32	-10.7215	-10.6777		-10.8173	-10.7308
		5.33	-10.7154	-10.672		-10.8118	-10.725
		5.34	-10.7095	-10.6662		-10.8062	-10.7193
		5.35	-10.7038	-10.6604		-10.8006	-10.7136
		5.36	-10.6984	-10.6546		-10.795	-10.7079
		5.37	-10.6931	-10.6487		-10.7895	-10.7022
		5.38	-10.6875	-10.6428		-10.784	-10.6966
		5.39	-10.682	-10.6368		-10.7786	-10.6909
		5.4	-10.6765	-10.6308		-10.7732	-10.6852
		5.41	-10.671	-10.6248		-10.7678	-10.6796
		5.42	-10.6656	-10.6188		-10.7624	-10.6739
		5.43	-10.6601	-10.6127		-10.7571	-10.6682
		5.44	-10.6545	-10.6066		-10.7518	-10.6624
		5.45	-10.6489	-10.6004		-10.7465	-10.6567
		5.46	-10.6432	-10.5943		-10.7412	-10.6509
		5.47	-10.6376	-10.5881		-10.7359	-10.6451
		5.48	-10.6318	-10.582		-10.7307	-10.6392
		5.49	-10.6259	-10.5758		-10.7254	-10.6334
		5.5	-10.6199	-10.5696		-10.7201	-10.6274
		5.51	-10.6138	-10.5634		-10.7147	-10.6214
		5.52	-10.6077	-10.5572		-10.7094	-10.6154
		5.53	-10.6015	-10.551		-10.704	-10.6093
		5.54	-10.5951	-10.5447		-10.6985	-10.6032
		5.55	-10.5887	-10.5385		-10.693	-10.5971
		5.56	-10.5822	-10.5323		-10.6875	-10.5909
		5.57	-10.5756	-10.526		-10.6818	-10.5846
		5.58	-10.569	-10.5197		-10.6762	-10.5784
		5.59	-10.5622	-10.5135		-10.6704	-10.5722
		5.6	-10.5555	-10.5072		-10.6646	-10.5659
		5.61	-10.5488	-10.5008		-10.6588	-10.5596
		5.62	-10.542	-10.4945		-10.6529	-10.5532
		5.63	-10.5351	-10.4881		-10.6469	-10.5469
		5.64	-10.5283	-10.4817		-10.6408	-10.5405
		5.65	-10.5215	-10.4753		-10.6347	-10.5342
		5.66	-10.5147	-10.4688		-10.6286	-10.5278
		5.67	-10.5079	-10.4623		-10.6225	-10.5214
		5.68	-10.5012	-10.4558		-10.6163	-10.515
		5.69	-10.4944	-10.4492		-10.61	-10.5086
		5.7	-10.4877	-10.4426		-10.6038	-10.5022
		5.71	-10.4811	-10.436		-10.5975	-10.4957
		5.72	-10.4745	-10.4293		-10.5913	-10.4893
		5.73	-10.4679	-10.4227		-10.585	-10.4828
		5.74	-10.4614	-10.416		-10.5788	-10.4763
		5.75	-10.4549	-10.4092		-10.5725	-10.4698
		5.76	-10.4484	-10.4025		-10.5663	-10.4633
		5.77	-10.442	-10.3957		-10.5601	-10.4568
		5.78	-10.4355	-10.3889		-10.554	-10.4502
		5.79	-10.4291	-10.3821		-10.5478	-10.4437
		5.8	-10.4227	-10.3753		-10.5418	-10.4371
		5.81	-10.4163	-10.3684		-10.5357	-10.4305
		5.82	-10.4099	-10.3616		-10.5296	-10.4239
		5.83	-10.4034	-10.3547		-10.5235	-10.4172
		5.84	-10.3969	-10.3478		-10.5173	-10.4106
		5.85	-10.3903	-10.3409		-10.5112	-10.4039
		5.86	-10.3837	-10.334		-10.5051	-10.3972
		5.87	-10.377	-10.3271		-10.499	-10.3905
		5.88	-10.3702	-10.3201		-10.4928	-10.3838
		5.89	-10.3634	-10.3132		-10.4866	-10.377
		5.9	-10.3565	-10.3062		-10.4804	-10.3702
		5.91	-10.3494	-10.2992		-10.4742	-10.3634
		5.92	-10.3423	-10.2923		-10.4679	-10.3566
		5.93	-10.3352	-10.2853		-10.4616	-10.3498
		5.94	-10.3279	-10.2782		-10.4553	-10.3429
		5.95	-10.3207	-10.2712		-10.4489	-10.336
		5.96	-10.3134	-10.2641		-10.4424	-10.3291
		5.97	-10.306	-10.257		-10.436	-10.3222
		5.98	-10.2986	-10.2499		-10.4295	-10.3153
		5.99	-10.2912	-10.2428		-10.4229	-10.3083
		6	-10.2839	-10.2357		-10.4163	-10.3014
		6.01	-10.2765	-10.2285		-10.4097	-10.2944
		6.02	-10.2692	-10.2213		-10.403	-10.2873
		6.03	-10.262	-10.214		-10.3963	-10.2803
		6.04	-10.2547	-10.2067		-10.3895	-10.2732
		6.05	-10.2475	-10.1995		-10.3827	-10.2662
		6.06	-10.2403	-10.1921		-10.3759	-10.2591
		6.07	-10.2331	-10.1848		-10.369	-10.2519
		6.08	-10.2261	-10.1774		-10.3621	-10.2448
		6.09	-10.219	-10.17		-10.3552	-10.2376
		6.1	-10.2119	-10.1626		-10.3482	-10.2304
		6.11	-10.2047	-10.1551		-10.3413	-10.2232
		6.12	-10.1977	-10.1477		-10.3343	-10.216
		6.13	-10.1906	-10.1402		-10.3273	-10.2088
		6.14	-10.1835	-10.1327		-10.3203	-10.2015
		6.15	-10.1763	-10.1252		-10.3133	-10.1942
		6.16	-10.1692	-10.1177		-10.3063	-10.1869
		6.17	-10.162	-10.1101		-10.2993	-10.1796
		6.18	-10.1548	-10.1026		-10.2923	-10.1722
		6.19	-10.1476	-10.095		-10.2853	-10.1648
		6.2	-10.1404	-10.0874		-10.2783	-10.1574
		6.21	-10.133	-10.0798		-10.2712	-10.15
		6.22	-10.1257	-10.0722		-10.2642	-10.1425
		6.23	-10.1182	-10.0646		-10.2572	-10.1351
		6.24	-10.1108	-10.0569		-10.2501	-10.1276
		6.25	-10.1033	-10.0492		-10.2431	-10.1201
		6.26	-10.0957	-10.0416		-10.236	-10.1125
		6.27	-10.0881	-10.0339		-10.2289	-10.105
		6.28	-10.0804	-10.0261		-10.2217	-10.0974
		6.29	-10.0727	-10.0184		-10.2146	-10.0898
		6.3	-10.0649	-10.0106		-10.2074	-10.0822
		6.31	-10.0571	-10.0029		-10.2002	-10.0746
		6.32	-10.0492	-9.99505		-10.1929	-10.067
		6.33	-10.0413	-9.98722		-10.1856	-10.0593
		6.34	-10.0333	-9.97937		-10.1783	-10.0516
		6.35	-10.0253	-9.97149		-10.171	-10.0439
		6.36	-10.0173	-9.96359		-10.1636	-10.0362
		6.37	-10.0093	-9.95567		-10.1562	-10.0284
		6.38	-10.0012	-9.94773		-10.1487	-10.0206
		6.39	-9.99318	-9.93976		-10.1413	-10.0129
		6.4	-9.98513	-9.93177		-10.1337	-10.0051
		6.41	-9.9771	-9.92375		-10.1262	-9.99723
		6.42	-9.96906	-9.91571		-10.1186
		6.43	-9.96102	-9.90764		-10.1111
		6.44	-9.95299	-9.89955		-10.1035
		6.45	-9.94497	-9.89145		-10.0958
		6.46	-9.93698	-9.88332		-10.0882
		6.47	-9.92899	-9.87517		-10.0805
		6.48	-9.92098	-9.867		-10.0728
		6.49	-9.91297	-9.85882		-10.0651
		6.5	-9.90497	-9.85061		-10.0573

## Sheet: fig. 4c
		axon diameter (nm)	AP velocity (um/ms)
		100	145.789
		115.625	158.286
		131.5	177.564
		146.875	187.162
		162.5	184.667
		178.125	205.185
		193.75	216.406
		209.375	236.752
		225	245.133

## Sheet: fig. 4d
		conn width (nm)	AP velocity (um/ms)
		53.125	72.3994
		68.75	93.2923
		84.375	104.909
		100	130.048
		115.625	149.464
		131.5	157.064
		146.875	168.487
		162.5	177.566
		178.125	188.438
		193.75	212.217
		209.375	216.408
		225	232.777

## Sheet: fig. 4e
		conn length (nm)	AP velocity (um/ms)
		243.75	206.198
		275	208.012
		306.25	192.046
		337.5	203.615
		368.5	186.518
		400	190.409
		431.25	192.978
		462.5	175.87
		493.75	185.924
		525	177.566
		556.25	181.298
		587.5	181.257
		618.75	177.983
		650	180.595
		681.26	183.435
		712.5	178.385

## Sheet: fig. 4f
		NSB width (nm)	AP velocity (um/ms)
		175	179.36
		200	177.573
		225	181.582
		250	185.335
		275	182.9
		300	177.566
		325	176.436
		350	172.673
		375	176.925
		400	166.869

## Sheet: fig. 4g
		NSB length (nm)	AP velocity (um/ms)
		287.5	182.264
		318.75	183.6
		350	183.34
		381.25	180.007
		412.5	183.81
		443.75	182.321
		475	177.566
		506.25	187.59
		537.5	180.99
		568.75	183.141
		600	174.869
		631.25	178.342
		662.5	182.33
		693.75	187.303
		725	184.584
		756.25	180.72
		787.5	178.931

## Sheet: fig. 4h
		control	MßCD
		173.132	135.372

## Sheet: fig. 4j
		Sweep Start (s)	Baseline (mV)
		0*	-0.0001671882*
		0.0001*	0.0001961163*
		0.0002*	0.001097111*
		0.0003*	0.001838253*
		0.0004*	0.002521265*
		0.0005*	0.001518545*
		0.0006*	0.0005158243*
		0.0007*	0.0004431634*
		0.0008*	-0.001562277*
		0.0009*	-0.004018216*
		0.001*	-0.004773889*
		0.0011*	-0.002405144*
		0.0012*	-0.0005304927*
		0.0013*	-0.00031251*
		0.0014*	-0.001475084*
		0.0015*	-0.000472364*
		0.0016*	0.0006175495*
		0.0017*	0.0006611461*
		0.0018*	-0.0008356685*
		0.0019*	-0.002855642*
		0.002*	-0.001881985*
		0.0021*	0.00009439105*
		0.0022*	0.0001379876*
		0.0023*	-0.001431488*
		0.0024*	-0.001983711*
		0.0025*	-0.003262543*
		0.0026*	-0.002666723*
		0.0027*	-0.001257102*
		0.0028*	0.001242433*
		0.0029*	0.003349599*
		0.003*	0.0002397129*
		0.0031*	-0.003495057*
		0.0032*	-0.003175349*
		0.0033*	-0.003189882*
		0.0034*	-0.005050001*
		0.0035*	-0.003800233*
		0.0036*	-0.002099968*
		0.0037*	-0.001634938*
		0.0038*	-0.003538654*
		0.0039*	-0.003960087*
		0.004*	-0.004584971*
		0.0041*	-0.004672164*
		0.0042*	-0.002652191*
		0.0043*	-0.0005886214*
		0.0044*	-0.0006612823*
		0.0045*	0.001881849*
		0.0046*	0.001649334*
		0.0047*	-0.0008502007*
		0.0048*	-0.001751196*
		0.0049*	-0.001634938*
		0.005*	-0.001664003*
		0.0051*	-0.0002543813*
		0.0052*	0.00002173015*
		0.0053*	-0.0001381238*
		0.0054*	-0.000152656*
		0.0055*	-0.0003415743*
		0.0056*	0.0006611461*
		0.0057*	0.0006756783*
		0.0058*	0.001256965*
		0.0059*	0.001925446*
		0.006*	0.0005594208*
		0.0061*	-0.002550466*
		0.0062*	-0.003102689*
		0.0063*	-0.0004432996*
		0.0064*	0.002259686*
		0.0065*	0.003625711*
		0.0066*	0.003276939*
		0.0067*	0.001765592*
		0.0068*	0.0003123737*
		0.0069*	0.0008064679*
		0.007*	0.001591206*
		0.0071*	0.00005079451*
		0.0072*	-0.0003270422*
		0.0073*	-0.00005093075*
		0.0074*	0.0003705025*
		0.0075*	0.0006175495*
		0.0076*	0.001256965*
		0.0077*	0.001925446*
		0.0078*	0.002056235*
		0.0079*	0.001111644*
		0.008*	0.002535797*
		0.0081*	0.001358691*
		0.0082*	0.0007774035*
		0.0083*	-0.0007484754*
		0.0084*	-0.001751196*
		0.0085*	-0.0003997031*
		0.0086*	-0.0001671882*
		0.0087*	0.0005448886*
		0.0088*	0.00342226*
		0.0089*	0.00288457*
		0.009*	0.001765592*
		0.0091*	0.002245154*
		0.0092*	0.00228875*
		0.0093*	0.001009918*
		0.0094*	0.0004722277*
		0.0095*	0.002187025*
		0.0096*	0.002870037*
		0.0097*	0.001881849*
		0.0098*	0.002259686*
		0.0099*	0.001460416*
		0.01*	0.001649334*
		0.0101*	0.002652055*
		0.0102*	0.003611179*
		0.0103*	0.003015359*
		0.0104*	0.0020853*
		0.0105*	-0.001169909*
		0.0106*	-0.003291607*
		0.0107*	-0.002841109*
		0.0108*	-0.001925582*
		0.0109*	-0.002899238*
		0.011*	-0.003495057*
		0.0111*	-0.002724852*
		0.0112*	-0.002303419*
		0.0113*	-0.003422396*
		0.0114*	-0.002768448*
		0.0115*	0.00005079451*
		0.0116*	0.0003269059*
		0.0117*	-0.001649471*
		0.0118*	-0.001039119*
		0.0119*	-0.001198973*
		0.012*	-0.003175349*
		0.0121*	-0.002434208*
		0.0122*	-0.001664003*
		0.0123*	-0.0006612823*
		0.0124*	0.0002978416*
		0.0125*	0.001169772*
		0.0126*	0.00228875*
		0.0127*	0.004250594*
		0.0128*	0.004177934*
		0.0129*	0.00228875*
		0.013*	-0.0003851709*
		0.0131*	-0.001867453*
		0.0132*	-0.001852921*
		0.0133*	-0.003465993*
		0.0134*	-0.003960087*
		0.0135*	-0.001373359*
		0.0136*	-0.001329763*
		0.0137*	-0.002303419*
		0.0138*	-0.002564998*
		0.0139*	-0.004468713*
		0.014*	-0.00404728*
		0.0141*	-0.001460552*
		0.0142*	0.0003269059*
		0.0143*	-0.0007339432*
		0.0144*	-0.001881985*
		0.0145*	-0.00144602*
		0.0146*	-0.0007339432*
		0.0147*	-0.0009809902*
		0.0148*	-0.0006031536*
		0.0149*	-0.0004432996*
		0.015*	0.0001815841*
		0.0151*	-0.0001817204*
		0.0152*	-0.001416956*
		0.0153*	-0.001431488*
		0.0154*	-0.002056372*
		0.0155*	-0.001431488*
		0.0156*	-0.0002834456*
		0.0157*	-0.0001090595*
		0.0158*	-0.00204184*
		0.0159*	-0.002768448*
		0.016*	-0.00224529*
		0.0161*	-0.001504149*
		0.0162*	-0.00000733421*
		0.0163*	0.002157961*
		0.0164*	0.002187025*
		0.0165*	0.0006175495*
		0.0166*	-0.0003997031*
		0.0167*	-0.001039119*
		0.0168*	-0.002332483*
		0.0169*	-0.003683976*
		0.017*	-0.00384383*
		0.0171*	-0.003349736*
		0.0172*	-0.002274354*
		0.0173*	-0.002027307*
		0.0174*	-0.002652191*
		0.0175*	-0.0021145*
		0.0176*	-0.00131523*
		0.0177*	-0.001504149*
		0.0178*	-0.002027307*
		0.0179*	-0.0001381238*
		0.018*	0.0006030173*
		0.0181*	-0.000632218*
		0.0182*	-0.00006546293*
		0.0183*	-0.0006612823*
		0.0184*	-0.0002834456*
		0.0185*	0.001242433*
		0.0186*	0.0020853*
		0.0187*	0.001605738*
		0.0188*	0.001998107*
		0.0189*	0.0009081931*
		0.019*	-0.0003561065*
		0.0191*	-0.0003997031*
		0.0192*	-0.0008211363*
		0.0193*	-0.001809324*
		0.0194*	-0.002986431*
		0.0195*	-0.004366988*
		0.0196*	-0.005253451*
		0.0197*	-0.005166258*
		0.0198*	-0.002681255*
		0.0199*	-0.001126312*
		0.02*	0.001358691*
		0.0201*	0.002681119*
		0.0202*	0.002448604*
		0.0203*	0.001242433*
		0.0204*	-0.00002186639*
		0.0205*	0.001881849*
		0.0206*	0.003538518*
		0.0207*	0.001213369*
		0.0208*	0.0009372575*
		0.0209*	0.000167052*
		0.021*	-0.001082716*
		0.0211*	-0.001693067*
		0.0212*	-0.001475084*
		0.0213*	-0.00111178*
		0.0214*	0.0003705025*
		0.0215*	0.004584835*
		0.0216*	0.006096181*
		0.0217*	0.002434072*
		0.0218*	0.0007628714*
		0.0219*	0.001939978*
		0.022*	0.00255033*
		0.0221*	0.004599367*
		0.0222*	0.005122525*
		0.0223*	0.003494921*
		0.0224*	0.002797377*
		0.0225*	0.002012639*
		0.0226*	0.00005079451*
		0.0227*	-0.0007484754*
		0.0228*	-0.002361547*
		0.0229*	-0.002129033*
		0.023*	-0.00003639857*
		0.0231*	0.001082579*
		0.0232*	0.001024451*
		0.0233*	0.0001379876*
		0.0234*	0.0005594208*
		0.0235*	0.0005884852*
		0.0236*	-0.00131523*
		0.0237*	-0.002899238*
		0.0238*	-0.002506869*
		0.0239*	-0.002288887*
		0.024*	-0.001475084*
		0.0241*	-0.0007630076*
		0.0242*	-0.001039119*
		0.0243*	-0.001126312*
		0.0244*	-0.0007048788*
		0.0245*	0.0002687772*
		0.0246*	0.00005079451*
		0.0247*	0.002695651*
		0.0248*	0.00262299*
		0.0249*	0.001213369*
		0.025*	-0.001387891*
		0.0251*	-0.002884706*
		0.0252*	-0.002477805*
		0.0253*	-0.003567718*
		0.0254*	-0.005151726*
		0.0255*	-0.004003684*
		0.0256*	-0.002899238*
		0.0257*	-0.001591342*
		0.0258*	0.001547609*
		0.0259*	0.001591206*
		0.026*	-0.001082716*
		0.0261*	-0.001547745*
		0.0262*	-0.00204184*
		0.0263*	-0.004396053*
		0.0264*	-0.005471434*
		0.0265*	-0.001533213*
		0.0266*	0.0007628714*
		0.0267*	0.0003850347*
		0.0268*	0.0006030173*
		0.0269*	0.0007774035*
		0.027*	-0.0006176858*
		0.0271*	-0.001010055*
		0.0272*	-0.001184441*
		0.0273*	-0.002230758*
		0.0274*	-0.004875614*
		0.0275*	-0.002739384*
		0.0276*	-0.001504149*
		0.0277*	-0.0009809902*
		0.0278*	0.0003414381*
		0.0279*	0.0003559703*
		0.028*	-0.0006758145*
		0.0281*	0.001097111*
		0.0282*	0.002012639*
		0.0283*	0.001140708*
		0.0284*	-0.001431488*
		0.0285*	-0.002724852*
		0.0286*	-0.00324801*
		0.0287*	-0.001867453*
		0.0288*	0.001765592*
		0.0289*	0.003567582*
		0.029*	0.001460416*
		0.0291*	-0.00002186639*
		0.0292*	-0.001068183*
		0.0293*	-0.0001090595*
		0.0294*	0.001431352*
		0.0295*	0.004788285*
		0.0296*	0.005049864*
		0.0297*	0.002201557*
		0.0298*	0.0001379876*
		0.0299*	0.002870037*
		0.03*	0.003509453*
		0.0301*	0.00308802*
		0.0302*	0.004192466*
		0.0303*	0.004323255*
		0.0304*	0.00275378*
		0.0305*	-0.0006612823*
		0.0306*	-0.001082716*
		0.0307*	-0.001213505*
		0.0308*	-0.0006176858*
		0.0309*	-0.001039119*
		0.031*	-0.0006758145*
		0.0311*	-0.0003415743*
		0.0312*	-0.0007484754*
		0.0313*	-0.0002979778*
		0.0314*	0.001373223*
		0.0315*	0.001373223*
		0.0316*	0.001256965*
		0.0317*	0.0004722277*
		0.0318*	0.000254245*
		0.0319*	-0.0004432996*
		0.032*	-0.0003561065*
		0.0321*	-0.000719411*
		0.0322*	-0.0009228616*
		0.0323*	-0.001765728*
		0.0324*	-0.001373359*
		0.0325*	0.0003995668*
		0.0326*	0.002346879*
		0.0327*	0.0003559703*
		0.0328*	0.0005594208*
		0.0329*	0.0008645966*
		0.033*	-0.0002253169*
		0.0331*	-0.001184441*
		0.0332*	-0.001983711*
		0.0333*	-0.005471434*
		0.0334*	-0.00577661*
		0.0335*	-0.00484655*
		0.0336*	-0.001954646*
		0.0337*	-0.0007048788*
		0.0338*	0.001184305*
		0.0339*	-0.00031251*
		0.034*	-0.001082716*
		0.0341*	0.000167052*
		0.0342*	0.003901822*
		0.0343*	0.003654775*
		0.0344*	0.003349599*
		0.0345*	0.001692931*
		0.0346*	0.0004722277*
		0.0347*	-0.002085436*
		0.0348*	-0.001693067*
		0.0349*	-0.001983711*
		0.035*	-0.002884706*
		0.0351*	-0.004265263*
		0.0352*	-0.004686696*
		0.0353*	-0.004657632*
		0.0354*	0.00006532669*
		0.0355*	0.001329626*
		0.0356*	-0.00324801*
		0.0357*	-0.007404214*
		0.0358*	-0.003858362*
		0.0359*	-0.001082716*
		0.036*	-0.00005093075*
		0.0361*	-0.0005886214*
		0.0362*	0.0005884852*
		0.0363*	-0.0003851709*
		0.0364*	0.0003123737*
		0.0365*	0.001082579*
		0.0366*	0.002172493*
		0.0367*	-0.001097248*
		0.0368*	-0.004454182*
		0.0369*	-0.004948276*
		0.037*	-0.00350959*
		0.0371*	-0.004773889*
		0.0372*	-0.003698508*
		0.0373*	-0.00111178*
		0.0374*	0.00148948*
		0.0375*	0.002535797*
		0.0376*	0.0003123737*
		0.0377*	-0.003277075*
		0.0378*	-0.00438152*
		0.0379*	-0.005209855*
		0.038*	-0.004279795*
		0.0381*	-0.00237608*
		0.0382*	-0.0007048788*
		0.0383*	0.0003414381*
		0.0384*	0.002012639*
		0.0385*	0.001402287*
		0.0386*	0.0008064679*
		0.0387*	0.0003414381*
		0.0388*	0.0003995668*
		0.0389*	-0.0001381238*
		0.039*	0.0003123737*
		0.0391*	0.003393196*
		0.0392*	0.003640243*
		0.0393*	0.001009918*
		0.0394*	0.0003123737*
		0.0395*	-0.00002186639*
		0.0396*	-0.0002253169*
		0.0397*	0.0004867599*
		0.0398*	-0.0008356685*
		0.0399*	-0.0002543813*
		0.04*	-0.0008356685*
		0.0401*	0.0008210001*
		0.0402*	0.0005594208*
		0.0403*	-0.0009228616*
		0.0404*	-0.003102689*
		0.0405*	0.0002687772*
		0.0406*	0.003669307*
		0.0407*	0.004192466*
		0.0408*	0.003611179*
		0.0409*	0.00262299*
		0.041*	-0.001140844*
		0.0411*	-0.0006176858*
		0.0412*	-0.0021145*
		0.0413*	-0.002288887*
		0.0414*	-0.002986431*
		0.0415*	-0.003567718*
		0.0416*	-0.004221667*
		0.0417*	-0.002623127*
		0.0418*	-0.004483246*
		0.0419*	-0.00598006*
		0.042*	-0.005616756*
		0.0421*	-0.00178026*
		0.0422*	-0.0009519259*
		0.0423*	-0.002099968*
		0.0424*	-0.004875614*
		0.0425*	-0.003407864*
		0.0426*	-0.001126312*
		0.0427*	0.000414099*
		0.0428*	-0.002230758*
		0.0429*	-0.002928302*
		0.043*	-0.004192602*
		0.0431*	-0.002274354*
		0.0432*	-0.002230758*
		0.0433*	-0.004541374*
		0.0434*	-0.00770939*
		0.0435*	-0.006619476*
		0.0436*	-0.005558627*
		0.0437*	-0.004759357*
		0.0438*	-0.004454182*
		0.0439*	-0.003771169*
		0.044*	-0.004207134*
		0.0441*	-0.002477805*
		0.0442*	-0.001838389*
		0.0443*	0.0007774035*
		0.0444*	0.001634802*
		0.0445*	0.0004722277*
		0.0446*	-0.001431488*
		0.0447*	-0.00191105*
		0.0448*	-0.0009664581*
		0.0449*	-0.001838389*
		0.045*	-0.003059092*
		0.0451*	-0.002390612*
		0.0452*	-0.002158097*
		0.0453*	-0.00244874*
		0.0454*	-0.00224529*
		0.0455*	-0.001954646*
		0.0456*	-0.003465993*
		0.0457*	-0.003538654*
		0.0458*	-0.004105409*
		0.0459*	-0.004526842*
		0.046*	-0.002027307*
		0.0461*	0.001271498*
		0.0462*	0.003494921*
		0.0463*	0.002608458*
		0.0464*	-0.0002689135*
		0.0465*	-0.0009083294*
		0.0466*	-0.0009519259*
		0.0467*	-0.0008356685*
		0.0468*	-0.00031251*
		0.0469*	-0.0006612823*
		0.047*	0.0003850347*
		0.0471*	0.0002397129*
		0.0472*	0.0006320817*
		0.0473*	-0.0001962526*
		0.0474*	-0.001271634*
		0.0475*	-0.001736664*
		0.0476*	-0.001693067*
		0.0477*	-0.002826577*
		0.0478*	-0.001998243*
		0.0479*	-0.001881985*
		0.048*	-0.0006612823*
		0.0481*	-0.0009228616*
		0.0482*	0.0001815841*
		0.0483*	-0.001082716*
		0.0484*	-0.001881985*
		0.0485*	-0.002695787*
		0.0486*	-0.001228037*
		0.0487*	-0.001896518*
		0.0488*	-0.002317951*
		0.0489*	-0.003858362*
		0.049*	-0.003974619*
		0.0491*	-0.002841109*
		0.0492*	-0.001271634*
		0.0493*	-0.0006031536*
		0.0494*	-0.0007048788*
		0.0495*	-0.003901958*
		0.0496*	-0.004018216*
		0.0497*	-0.004308859*
		0.0498*	-0.003204414*
		0.0499*	-0.002782981*
		0.05*	0.001068047*
		0.0501*	0.002187025*
		0.0502*	0.00162027*
		0.0503*	0.00006532669*
		0.0504*	-0.0009955225*
		0.0505*	-0.004323392*
		0.0506*	-0.004904679*
		0.0507*	-0.004221667*
		0.0508*	-0.001838389*
		0.0509*	-0.0006176858*
		0.051*	-0.0008937972*
		0.0511*	-0.002957367*
		0.0512*	-0.002230758*
		0.0513*	-0.001169909*
		0.0514*	-0.001257102*
		0.0515*	-0.004149006*
		0.0516*	-0.004773889*
		0.0517*	-0.004061813*
		0.0518*	-0.001765728*
		0.0519*	-0.000879265*
		0.052*	-0.0003706387*
		0.0521*	0.0001525198*
		0.0522*	-0.0008356685*
		0.0523*	-0.003945555*
		0.0524*	-0.005340644*
		0.0525*	-0.002129033*
		0.0526*	0.001678399*
		0.0527*	0.00262299*
		0.0528*	0.001024451*
		0.0529*	0.0004431634*
		0.053*	-0.0003997031*
		0.0531*	-0.001605874*
		0.0532*	-0.00224529*
		0.0533*	-0.00324801*
		0.0534*	-0.001402423*
		0.0535*	0.002695651*
		0.0536*	0.00342226*
		0.0537*	0.0008064679*
		0.0538*	-0.0005595571*
		0.0539*	0.0008936609*
		0.054*	0.001852785*
		0.0541*	0.003291471*
		0.0542*	0.003058956*
		0.0543*	0.003044424*
		0.0544*	-0.0005014283*
		0.0545*	-0.00384383*
		0.0546*	-0.00438152*
		0.0547*	-0.00244874*
		0.0548*	-0.003189882*
		0.0549*	-0.003030028*
		0.055*	-0.001300698*
		0.0551*	0.0002106485*
		0.0552*	-0.002332483*
		0.0553*	-0.002259822*
		0.0554*	-0.003117221*
		0.0555*	-0.002971899*
		0.0556*	-0.001765728*
		0.0557*	0.0008936609*
		0.0558*	0.00115524*
		0.0559*	-0.001257102*
		0.056*	-0.003800233*
		0.0561*	-0.002347015*
		0.0562*	-0.002521401*
		0.0563*	-0.001838389*
		0.0564*	-0.001925582*
		0.0565*	-0.0001962526*
		0.0566*	-0.001082716*
		0.0567*	-0.0005740892*
		0.0568*	-0.0006903467*
		0.0569*	-0.001765728*
		0.057*	-0.0001962526*
		0.0571*	0.001431352*
		0.0572*	-0.001925582*
		0.0573*	-0.004628567*
		0.0574*	-0.004221667*
		0.0575*	-0.001940114*
		0.0576*	-0.002884706*
		0.0577*	-0.001213505*
		0.0578*	0.002172493*
		0.0579*	0.004148869*
		0.058*	0.001445884*
		0.0581*	-0.0009228616*
		0.0582*	-0.002187161*
		0.0583*	0.0001089232*
		0.0584*	0.002172493*
		0.0585*	0.001794656*
		0.0586*	-0.0008937972*
		0.0587*	-0.002550466*
		0.0588*	-0.003727572*
		0.0589*	-0.003756637*
		0.059*	-0.003335204*
		0.0591*	-0.002666723*
		0.0592*	-0.001126312*
		0.0593*	0.0001089232*
		0.0594*	0.001111644*
		0.0595*	0.0002833094*
		0.0596*	-0.001867453*
		0.0597*	-0.001838389*
		0.0598*	-0.0001962526*
		0.0599*	-0.001039119*
		0.06*	-0.001213505*
		0.0601*	0.0006175495*
		0.0602*	0.000254245*
		0.0603*	-0.002594062*
		0.0604*	-0.0009664581*
		0.0605*	0.0009227253*
		0.0606*	0.0009517897*
		0.0607*	-0.001198973*
		0.0608*	-0.003829298*
		0.0609*	-0.005326112*
		0.061*	-0.002201693*
		0.0611*	-0.0004578318*
		0.0612*	-0.000152656*
		0.0613*	-0.001823857*
		0.0614*	-0.001998243*
		0.0615*	-0.003393332*
		0.0616*	-0.003131753*
		0.0617*	-0.001460552*
		0.0618*	0.001126176*
		0.0619*	0.0003269059*
		0.062*	-0.0007048788*
		0.0621*	-0.0001381238*
		0.0622*	-0.0003270422*
		0.0623*	-0.003451461*
		0.0624*	-0.004410585*
		0.0625*	-0.001039119*
		0.0626*	-0.00131523*
		0.0627*	-0.002477805*
		0.0628*	0.001198837*
		0.0629*	0.002535797*
		0.063*	0.00409074*
		0.0631*	0.003204277*
		0.0632*	0.001169772*
		0.0633*	-0.001693067*
		0.0634*	-0.001620406*
		0.0635*	-0.0001381238*
		0.0636*	0.0004431634*
		0.0637*	-0.002739384*
		0.0638*	-0.002797513*
		0.0639*	-0.001024587*
		0.064*	0.0001379876*
		0.0641*	0.000254245*
		0.0642*	0.001053515*
		0.0643*	-0.0009228616*
		0.0644*	-0.001969178*
		0.0645*	-0.001998243*
		0.0646*	-0.0003270422*
		0.0647*	0.0003995668*
		0.0648*	-0.0004432996*
		0.0649*	-0.0008502007*
		0.065*	0.0009953862*
		0.0651*	0.00005079451*
		0.0652*	-0.001387891*
		0.0653*	-0.001010055*
		0.0654*	-0.002361547*
		0.0655*	-0.00417807*
		0.0656*	-0.004149006*
		0.0657*	-0.002347015*
		0.0658*	-0.001634938*
		0.0659*	0.0008500644*
		0.066*	0.003073488*
		0.0661*	0.004337788*
		0.0662*	0.003146149*
		0.0663*	0.0002251807*
		0.0664*	-0.001039119*
		0.0665*	0.0008210001*
		0.0666*	0.001533077*
		0.0667*	-0.00131523*
		0.0668*	-0.003393332*
		0.0669*	0.00000719797*
		0.067*	0.002768312*
		0.0671*	0.00342226*
		0.0672*	0.001373223*
		0.0673*	0.0009372575*
		0.0674*	0.00175106*
		0.0675*	0.002027171*
		0.0676*	0.002346879*
		0.0677*	0.002928166*
		0.0678*	0.0008645966*
		0.0679*	-0.001257102*
		0.068*	-0.001039119*
		0.0681*	0.00115524*
		0.0682*	0.0002978416*
		0.0683*	-0.0007048788*
		0.0684*	0.0001815841*
		0.0685*	-0.00007999511*
		0.0686*	-0.0009083294*
		0.0687*	0.0002978416*
		0.0688*	-0.0008647328*
		0.0689*	-0.003233478*
		0.069*	-0.003030028*
		0.0691*	-0.0003561065*
		0.0692*	0.0009663219*
		0.0693*	0.002201557*
		0.0694*	0.002201557*
		0.0695*	0.004076208*
		0.0696*	0.003204277*
		0.0697*	0.001256965*
		0.0698*	-0.0005886214*
		0.0699*	-0.001155376*
		0.07*	-0.0002979778*
		0.0701*	0.003509453*
		0.0702*	0.004206998*
		0.0703*	0.002710183*
		0.0704*	0.001009918*
		0.0705*	0.001533077*
		0.0706*	0.001518545*
		0.0707*	0.003175213*
		0.0708*	0.003538518*
		0.0709*	0.002463136*
		0.071*	0.0005884852*
		0.0711*	0.0006030173*
		0.0712*	0.001780124*
		0.0713*	0.004265127*
		0.0714*	0.002971763*
		0.0715*	-0.002826577*
		0.0716*	-0.006604944*
		0.0717*	-0.00518079*
		0.0718*	-0.002826577*
		0.0719*	-0.002129033*
		0.072*	-0.002550466*
		0.0721*	-0.002812045*
		0.0722*	-0.003393332*
		0.0723*	-0.002724852*
		0.0724*	-0.003698508*
		0.0725*	-0.003524122*
		0.0726*	-0.002274354*
		0.0727*	-0.001097248*
		0.0728*	-0.001693067*
		0.0729*	-0.004279795*
		0.073*	-0.007418746*
		0.0731*	-0.006299768*
		0.0732*	-0.004454182*
		0.0733*	-0.002855642*
		0.0734*	-0.0007048788*
		0.0735*	-0.002085436*
		0.0736*	-0.003538654*
		0.0737*	-0.002724852*
		0.0738*	-0.002768448*
		0.0739*	-0.004570439*
		0.074*	-0.003204414*
		0.0741*	-0.0003270422*
		0.0742*	0.00228875*
		0.0743*	0.003276939*
		0.0744*	0.002782844*
		0.0745*	0.000573953*
		0.0746*	-0.001402423*
		0.0747*	-0.0002689135*
		0.0748*	0.00003626233*
		0.0749*	-0.0003561065*
		0.075*	-0.002637659*
		0.0751*	-0.003451461*
		0.0752*	-0.002884706*
		0.0753*	-0.002812045*
		0.0754*	-0.001664003*
		0.0755*	-0.001969178*
		0.0756*	-0.001969178*
		0.0757*	-0.002739384*
		0.0758*	-0.002463273*
		0.0759*	-0.00271032*
		0.076*	-0.002158097*
		0.0761*	-0.0006612823*
		0.0762*	0.0006320817*
		0.0763*	-0.0007920719*
		0.0764*	-0.0002107847*
		0.0765*	0.001416819*
		0.0766*	-0.0005886214*
		0.0767*	-0.002637659*
		0.0768*	-0.0009809902*
		0.0769*	-0.0002253169*
		0.077*	0.001184305*
		0.0771*	0.0002978416*
		0.0772*	-0.0005595571*
		0.0773*	-0.0007630076*
		0.0774*	0.001053515*
		0.0775*	0.000573953*
		0.0776*	0.0007919357*
		0.0777*	0.002695651*
		0.0778*	0.003378664*
		0.0779*	0.0008210001*
		0.078*	0.001315094*
		0.0781*	0.002986295*
		0.0782*	0.00288457*
		0.0783*	0.00003626233*
		0.0784*	-0.001155376*
		0.0785*	-0.002608594*
		0.0786*	-0.002739384*
		0.0787*	-0.004061813*
		0.0788*	-0.003204414*
		0.0789*	-0.001140844*
		0.079*	-0.00000733421*
		0.0791*	-0.0001817204*
		0.0792*	-0.002317951*
		0.0793*	-0.004875614*
		0.0794*	-0.004672164*
		0.0795*	-0.003000963*
		0.0796*	-0.002187161*
		0.0797*	-0.0009519259*
		0.0798*	-0.00009452729*
		0.0799*	-0.001387891*
		0.08*	-0.003611315*
		0.0801*	-0.002986431*
		0.0802*	-0.001591342*
		0.0803*	-0.0006467502*
		0.0804*	-0.0001962526*
		0.0805*	-0.002681255*
		0.0806*	-0.005064533*
		0.0807*	-0.003931023*
		0.0808*	0.000167052*
		0.0809*	0.000167052*
		0.081*	-0.000879265*
		0.0811*	-0.0003270422*
		0.0812*	-0.001533213*
		0.0813*	-0.002652191*
		0.0814*	-0.00111178*
		0.0815*	-0.0003561065*
		0.0816*	-0.0001817204*
		0.0817*	0.001431352*
		0.0818*	0.001198837*
		0.0819*	-0.0002107847*
		0.082*	-0.001707599*
		0.0821*	-0.003422396*
		0.0822*	-0.004323392*
		0.0823*	-0.003073624*
		0.0824*	0.0005012921*
		0.0825*	0.00288457*
		0.0826*	0.001387755*
		0.0827*	-0.0009664581*
		0.0828*	-0.001722132*
		0.0829*	-0.002172629*
		0.083*	-0.002317951*
		0.0831*	-0.00384383*
		0.0832*	-0.005093597*
		0.0833*	-0.005485966*
		0.0834*	-0.004468713*
		0.0835*	-0.002521401*
		0.0836*	-0.001838389*
		0.0837*	-0.001547745*
		0.0838*	-0.002681255*
		0.0839*	-0.004541374*
		0.084*	-0.004076344*
		0.0841*	-0.001257102*
		0.0842*	0.00175106*
		0.0843*	0.001198837*
		0.0844*	-0.001271634*
		0.0845*	-0.002797513*
		0.0846*	-0.004526842*
		0.0847*	-0.003669444*
		0.0848*	-0.0002107847*
		0.0849*	0.0009663219*
		0.085*	-0.000879265*
		0.0851*	-0.001649471*
		0.0852*	-0.003146285*
		0.0853*	-0.002899238*
		0.0854*	-0.002143565*
		0.0855*	0.0002978416*
		0.0856*	0.001838253*
		0.0857*	0.001736527*
		0.0858*	0.001983574*
		0.0859*	0.00255033*
		0.086*	0.001256965*
		0.0861*	0.001692931*
		0.0862*	0.003073488*
		0.0863*	0.002535797*
		0.0864*	0.0009372575*
		0.0865*	0.001344159*
		0.0866*	0.001678399*
		0.0867*	0.002070768*
		0.0868*	0.000733807*
		0.0869*	-0.0005740892*
		0.087*	-0.001693067*
		0.0871*	-0.0009955225*
		0.0872*	-0.0005450249*
		0.0873*	-0.001736664*
		0.0874*	-0.002899238*
		0.0875*	0.0004431634*
		0.0876*	0.001126176*
		0.0877*	0.001576673*
		0.0878*	0.002056235*
		0.0879*	0.0008936609*
		0.088*	0.00006532669*
		0.0881*	0.0003123737*
		0.0882*	0.001024451*
		0.0883*	0.001387755*
		0.0884*	0.004003548*
		0.0885*	0.005471298*
		0.0886*	0.005543958*
		0.0887*	0.005427701*
		0.0888*	0.003916354*
		0.0889*	0.003959951*
		0.089*	0.005573023*
		0.0891*	0.00468656*
		0.0892*	0.001460416*
		0.0893*	-0.0008647328*
		0.0894*	-0.001010055*
		0.0895*	0.001460416*
		0.0896*	0.004366852*
		0.0897*	0.006517615*
		0.0898*	0.007157031*
		0.0899*	0.003771033*
		0.09*	0.00175106*
		0.0901*	0.002535797*
		0.0902*	0.00355305*
		0.0903*	0.002390475*
		0.0904*	0.0007192748*
		0.0905*	-0.001271634*
		0.0906*	-0.0005159605*
		0.0907*	-0.0006758145*
		0.0908*	0.0007483392*
		0.0909*	0.002739248*
		0.091*	0.00262299*
		0.0911*	0.002070768*
		0.0912*	0.0006320817*
		0.0913*	-0.0001381238*
		0.0914*	0.001547609*
		0.0915*	0.003349599*
		0.0916*	0.003901822*
		0.0917*	0.003000827*
		0.0918*	0.003160681*
		0.0919*	0.003364132*
		0.092*	0.003654775*
		0.0921*	0.003669307*
		0.0922*	0.005602087*
		0.0923*	0.005602087*
		0.0924*	0.003843694*
		0.0925*	0.002593926*
		0.0926*	0.002157961*
		0.0927*	0.001969042*
		0.0928*	0.004323255*
		0.0929*	0.006401357*
		0.093*	0.005573023*
		0.0931*	0.002579394*
		0.0932*	0.0002687772*
		0.0933*	0.001649334*
		0.0934*	0.006008988*
		0.0935*	0.006633872*
		0.0936*	0.003567582*
		0.0937*	0.001925446*
		0.0938*	0.002666587*
		0.0939*	0.003247874*
		0.094*	0.003262406*
		0.0941*	0.002041703*
		0.0942*	0.001678399*
		0.0943*	0.001663866*
		0.0944*	0.002782844*
		0.0945*	0.004236063*
		0.0946*	0.004817349*
		0.0947*	0.006241503*
		0.0948*	0.007244224*
		0.0949*	0.006924516*
		0.095*	0.005500362*
		0.0951*	0.002681119*
		0.0952*	0.001227901*
		0.0953*	0.00262299*
		0.0954*	0.00422153*
		0.0955*	0.006880919*
		0.0956*	0.00829054*
		0.0957*	0.006096181*
		0.0958*	0.002405008*
		0.0959*	0.001605738*
		0.096*	0.003000827*
		0.0961*	0.0037565*
		0.0962*	0.003582114*
		0.0963*	0.002274218*
		0.0964*	0.001198837*
		0.0965*	0.002710183*
		0.0966*	0.004497642*
		0.0967*	0.0050208*
		0.0968*	0.005645684*
		0.0969*	0.007186095*
		0.097*	0.006721065*
		0.0971*	0.004701092*
		0.0972*	0.005616619*
		0.0973*	0.008741038*
		0.0974*	0.009118875*
		0.0975*	0.004846414*
		0.0976*	0.004018079*
		0.0977*	0.0050208*
		0.0978*	0.003669307*
		0.0979*	0.002187025*
		0.098*	0.003625711*
		0.0981*	0.006474018*
		0.0982*	0.007927236*
		0.0983*	0.004860946*
		0.0984*	0.001881849*
		0.0985*	0.003146149*
		0.0986*	0.003843694*
		0.0987*	0.002855505*
		0.0988*	0.002637523*
		0.0989*	0.002535797*
		0.099*	0.001809188*
		0.0991*	0.001605738*
		0.0992*	0.0002833094*
		0.0993*	0.0003123737*
		0.0994*	0.0008210001*
		0.0995*	0.002695651*
		0.0996*	0.001707463*
		0.0997*	-0.0002543813*
		0.0998*	-0.001402423*
		0.0999*	-0.0007339432*
		0.1*	-0.0007775397*
		0.1001*	-0.001504149*
		0.1002*	-0.001082716*
		0.1003*	0.001213369*
		0.1004*	0.003335067*
		0.1005*	0.003349599*
		0.1006*	0.0003850347*
		0.1007*	-0.0005886214*
		0.1008*	-0.0001817204*
		0.1009*	-0.002652191*
		0.101*	-0.003320671*
		0.1011*	0.0009081931*
		0.1012*	0.0009081931*
		0.1013*	-0.0008356685*
		0.1014*	-0.003335204*
		0.1015*	-0.002274354*
		0.1016*	-0.00124257*
		0.1017*	-0.001707599*
		0.1018*	-0.00257953*
		0.1019*	0.00005079451*
		0.102*	0.001402287*
		0.1021*	0.0005303564*
		0.1022*	0.0002251807*
		0.1023*	0.003306003*
		0.1024*	0.002971763*
		0.1025*	0.0002106485*
		0.1026*	0.0006611461*
		0.1027*	0.002535797*
		0.1028*	0.003160681*
		0.1029*	0.002782844*
		0.103*	0.002855505*
		0.1031*	0.004061676*
		0.1032*	0.004192466*
		0.1033*	0.004366852*
		0.1034*	0.003175213*
		0.1035*	0.002143428*
		0.1036*	0.000167052*
		0.1037*	-0.0004287674*
		0.1038*	-0.0001962526*
		0.1039*	0.0002251807*
		0.104*	0.0005158243*
		0.1041*	0.001663866*
		0.1042*	0.003320535*
		0.1043*	0.002971763*
		0.1044*	0.001358691*
		0.1045*	-0.0002543813*
		0.1046*	0.0009663219*
		0.1047*	0.001344159*
		0.1048*	-0.001896518*
		0.1049*	-0.004221667*
		0.105*	-0.001460552*
		0.1051*	0.0006320817*
		0.1052*	-0.000472364*
		0.1053*	-0.001184441*
		0.1054*	0.001794656*
		0.1055*	0.005107993*
		0.1056*	0.007941769*
		0.1057*	0.007534867*
		0.1058*	0.008813699*
		0.1059*	0.008435862*
		0.106*	0.007505803*
		0.1061*	0.006517615*
		0.1062*	0.005587555*
		0.1063*	0.3495933*
		0.1064*	-0.1456924*
		0.1065*	-2.411957*
		0.1066*	-4.165715*
		0.1067*	-4.747802*
		0.1068*	-5.324991*
		0.1069*	-4.188342*
		0.107*	0.2105494*
		0.1071*	3.651159*
		0.1072*	4.804157*
		0.1073*	5.185627*
		0.1074*	4.56083*
		0.1075*	2.272825*
		0.1076*	0.4996817*
		0.1077*	-0.08169273*
		0.1078*	-0.08111144*
		0.1079*	0.001315094*
		0.108*	0.0436764*
		0.1081*	0.06072264*
		0.1082*	0.06774168*
		0.1083*	0.06532934*
		0.1084*	0.05640658*
		0.1085*	0.03322776*
		0.1086*	-0.003669444*
		0.1087*	-0.05113154*
		0.1088*	-0.1055836*
		0.1089*	-0.1587569*
		0.109*	-0.1965987*
		0.1091*	-0.2110582*
		0.1092*	-0.2075414*
		0.1093*	-0.1955814*
		0.1094*	-0.1745679*
		0.1095*	-0.146172*
		0.1096*	-0.1153492*
		0.1097*	-0.0911677*
		0.1098*	-0.06710242*
		0.1099*	-0.04796353*
		0.11*	-0.0361634*
		0.1101*	-0.02721157*
		0.1102*	-0.01747501*
		0.1103*	-0.007651261*
		0.1104*	0.003058956*
		0.1105	0.00852305
		0.1106	0.0120834
		0.1107	0.0126066
		0.1108	0.00775285
		0.1109	-0.0025214
		0.111	-0.014525
		0.1111	-0.0244214
		0.1112	-0.0321089
		0.1113	-0.0426011
		0.1114	-0.0539363
		0.1115	-0.0617836
		0.1116	-0.0678436
		0.1117	-0.0680325
		0.1118	-0.0632805
		0.1119	-0.060345
		0.112	-0.0609698
		0.1121	-0.0613477
		0.1122	-0.0608245
		0.1123	-0.0623213
		0.1124	-0.0660706
		0.1125	-0.0712441
		0.1126	-0.0748481
		0.1127	-0.0742668
		0.1128	-0.0736855
		0.1129	-0.0770424
		0.113	-0.0849915
		0.1131	-0.0885519
		0.1132	-0.0902522
		0.1133	-0.0927953
		0.1134	-0.0978961
		0.1135	-0.0991313
		0.1136	-0.101936
		0.1137	-0.105714
		0.1138	-0.10788
		0.1139	-0.10586
		0.114	-0.104915
		0.1141	-0.103665
		0.1142	-0.101675
		0.1143	-0.102154
		0.1144	-0.104174
		0.1145	-0.105976
		0.1146	-0.108693
		0.1147	-0.108781
		0.1148	-0.108345
		0.1149	-0.106397
		0.115	-0.105366
		0.1151	-0.106397
		0.1152	-0.108577
		0.1153	-0.109653
		0.1154	-0.113605
		0.1155	-0.116076
		0.1156	-0.119302
		0.1157	-0.118227
		0.1158	-0.118779
		0.1159	-0.121874
		0.116	-0.126525
		0.1161	-0.128792
		0.1162	-0.129387
		0.1163	-0.12776
		0.1164	-0.124911
		0.1165	-0.123066
		0.1166	-0.121453
		0.1167	-0.122339
		0.1168	-0.127425
		0.1169	-0.126684
		0.117	-0.123473
		0.1171	-0.121453
		0.1172	-0.122179
		0.1173	-0.120247
		0.1174	-0.119273
		0.1175	-0.120566
		0.1176	-0.12465
		0.1177	-0.127164
		0.1178	-0.125841
		0.1179	-0.123967
		0.118	-0.12215
		0.1181	-0.120857
		0.1182	-0.121075
		0.1183	-0.120726
		0.1184	-0.121554
		0.1185	-0.123458
		0.1186	-0.12295
		0.1187	-0.121075
		0.1188	-0.120043
		0.1189	-0.120494
		0.119	-0.119912
		0.1191	-0.118822
		0.1192	-0.11702
		0.1193	-0.115771
		0.1194	-0.116178
		0.1195	-0.117587
		0.1196	-0.11689
		0.1197	-0.115451
		0.1198	-0.115233
		0.1199	-0.114303
		0.12	-0.114463
		0.1201	-0.114652
		0.1202	-0.111832
		0.1203	-0.110888
		0.1204	-0.109115
		0.1205	-0.106833
		0.1206	-0.105453
		0.1207	-0.106499
		0.1208	-0.105874
		0.1209	-0.10695
		0.121	-0.107386
		0.1211	-0.106645
		0.1212	-0.105191
		0.1213	-0.103593
		0.1214	-0.10397
		0.1215	-0.106659
		0.1216	-0.105685
		0.1217	-0.102154
		0.1218	-0.0984193
		0.1219	-0.0977508
		0.122	-0.0977798
		0.1221	-0.09964
		0.1222	-0.100933
		0.1223	-0.0999597
		0.1224	-0.0961813
		0.1225	-0.0959924
		0.1226	-0.0964283
		0.1227	-0.0937108
		0.1228	-0.0915455
		0.1229	-0.092897
		0.123	-0.091284
		0.1231	-0.0883049
		0.1232	-0.0860815
		0.1233	-0.0850206
		0.1234	-0.0841632
		0.1235	-0.0846282
		0.1236	-0.0875056
		0.1237	-0.0888862
		0.1238	-0.0864302
		0.1239	-0.0836255
		0.124	-0.0819688
		0.1241	-0.0824193
		0.1242	-0.0817218
		0.1243	-0.0822159
		0.1244	-0.0829861
		0.1245	-0.0848898
		0.1246	-0.0851078
		0.1247	-0.0824484
		0.1248	-0.0782777
		0.1249	-0.0762577
		0.125	-0.0740343
		0.1251	-0.0729298
		0.1252	-0.0723921
		0.1253	-0.0728136
		0.1254	-0.0716074
		0.1255	-0.0699798
		0.1256	-0.068265
		0.1257	-0.067582
		0.1258	-0.0659834
		0.1259	-0.0664049
		0.126	-0.0667536
		0.1261	-0.0669862
		0.1262	-0.0677128
		0.1263	-0.0688608
		0.1264	-0.0673204
		0.1265	-0.0631787
		0.1266	-0.0613331
		0.1267	-0.0625393
		0.1268	-0.0639053
		0.1269	-0.0647482
		0.127	-0.0627864
		0.1271	-0.0620452
		0.1272	-0.0633822
		0.1273	-0.0635275
		0.1274	-0.062394
		0.1275	-0.061275
		0.1276	-0.0587174
		0.1277	-0.0573368
		0.1278	-0.0575257
		0.1279	-0.0569154
		0.128	-0.0571624
		0.1281	-0.0578309
		0.1282	-0.0583976
		0.1283	-0.0580779
		0.1284	-0.0553895
		0.1285	-0.0531806
		0.1286	-0.0519599
		0.1287	-0.0525412
		0.1288	-0.0512769
		0.1289	-0.0486465
		0.129	-0.0488791
		0.1291	-0.0504776
		0.1292	-0.051088
		0.1293	-0.0489226
		0.1294	-0.0487628
		0.1295	-0.049751
		0.1296	-0.0488936
		0.1297	-0.046147
		0.1298	-0.0444467
		0.1299	-0.0447229
		0.13	-0.0456239
		0.1301	-0.0479054
		0.1302	-0.0475566
		0.1303	-0.0441997
		0.1304	-0.0410026
		0.1305	-0.0403051
		0.1306	-0.0407992
		0.1307	-0.040029
		0.1308	-0.0412061
		0.1309	-0.0423105
		0.131	-0.0418309
		0.1311	-0.0406103
		0.1312	-0.0400725
		0.1313	-0.0386193
		0.1314	-0.0385757
		0.1315	-0.0382706
		0.1316	-0.0369191
		0.1317	-0.0342742
		0.1318	-0.0348119
		0.1319	-0.0354659
		0.132	-0.0354513
		0.1321	-0.0356984
		0.1322	-0.0356402
		0.1323	-0.0335621
		0.1324	-0.0310045
		0.1325	-0.0293914
		0.1326	-0.0293769
		0.1327	-0.0296675
		0.1328	-0.0300018
		0.1329	-0.0305249
		0.133	-0.0295948
		0.1331	-0.0268047
		0.1332	-0.0275167
		0.1333	-0.0279818
		0.1334	-0.0261071
		0.1335	-0.0252207
		0.1336	-0.027415
		0.1337	-0.0287084
		0.1338	-0.0274586
		0.1339	-0.0271389
		0.134	-0.0280544
		0.1341	-0.0267465
		0.1342	-0.0273278
		0.1343	-0.0266012
		0.1344	-0.025831
		0.1345	-0.0259473
		0.1346	-0.0270081
		0.1347	-0.0287084
		0.1348	-0.029653
		0.1349	-0.0292751
		0.135	-0.028098
		0.1351	-0.0260054
		0.1352	-0.0265576
		0.1353	-0.0244505
		0.1354	-0.022009
		0.1355	-0.0211662
		0.1356	-0.0216748
		0.1357	-0.0227211
		0.1358	-0.0248283
		0.1359	-0.0245958
		0.136	-0.0235204
		0.1361	-0.023564
		0.1362	-0.0253515
		0.1363	-0.0287956
		0.1364	-0.0279527
		0.1365	-0.0241744
		0.1366	-0.0212098
		0.1367	-0.0211952
		0.1368	-0.0225903
		0.1369	-0.0214714
		0.137	-0.0220527
		0.1371	-0.0209627
		0.1372	-0.0182162
		0.1373	-0.0178965
		0.1374	-0.0201053
		0.1375	-0.0187248
		0.1376	-0.0159201
		0.1377	-0.016356
		0.1378	-0.0165886
		0.1379	-0.0182162
		0.138	-0.0190736
		0.1381	-0.0189428
		0.1382	-0.0172861
		0.1383	-0.0160799
		0.1384	-0.0159637
		0.1385	-0.0170681
		0.1386	-0.0189573
		0.1387	-0.018129
		0.1388	-0.0170827
		0.1389	-0.01903
		0.139	-0.0189137
		0.1391	-0.0164578
		0.1392	-0.0144668
		0.1393	-0.0151353
		0.1394	-0.0147866
		0.1395	-0.0148302
		0.1396	-0.0146558
		0.1397	-0.0141035
		0.1398	-0.0127666
		0.1399	-0.0119382
		0.14	-0.0110227
		0.1401	-0.011822
		0.1402	-0.0122289
		0.1403	-0.0137548
		0.1404	-0.0147139
		0.1405	-0.0154841
		0.1406	-0.0153533
		0.1407	-0.0152371
		0.1408	-0.0161235
		0.1409	-0.0163706
		0.141	-0.0140164
		0.1411	-0.0122725
		0.1412	-0.0116331
		0.1413	-0.0129991
		0.1414	-0.0124033
		0.1415	-0.0106885
		0.1416	-0.0102816
		0.1417	-0.00977296
		0.1418	-0.00932246
		0.1419	-0.0114442
		0.142	-0.011575
		0.1421	-0.0122289
		0.1422	-0.0118801
		0.1423	-0.0106739
		0.1424	-0.00948232
		0.1425	-0.00955498
		0.1426	-0.0087993
		0.1427	-0.00699731
		0.1428	-0.00352412
		0.1429	-0.00656135
		0.143	-0.0101217
		0.1431	-0.0113279
		0.1432	-0.00911901
		0.1433	-0.00971483
		0.1434	-0.0115895
		0.1435	-0.0128247
		0.1436	-0.0123597
		0.1437	-0.0107612
		0.1438	-0.0100636
		0.1439	-0.0116476
		0.144	-0.0119964
		0.1441	-0.0119819
		0.1442	-0.0108483
		0.1443	-0.00890103
		0.1444	-0.00679386
		0.1445	-0.00704091
		0.1446	-0.00813082
		0.1447	-0.00893009
		0.1448	-0.00837787
		0.1449	-0.00722983
		0.145	-0.00515173
		0.1451	-0.00576208
		0.1452	-0.00693918
		0.1453	-0.00759313
		0.1454	-0.00849413
		0.1455	-0.00975843
		0.1456	-0.0097003
		0.1457	-0.00648869
		0.1458	-0.00507906
		0.1459	-0.00587834
		0.146	-0.00734608
		0.1461	-0.00834881
		0.1462	-0.00677933
		0.1463	-0.00766579
		0.1464	-0.0100491
		0.1465	-0.00897369
		0.1466	-0.0072153
		0.1467	-0.0067212
		0.1468	-0.00609632
		0.1469	-0.005951
		0.147	-0.00715717
		0.1471	-0.00813082
		0.1472	-0.00596553
		0.1473	-0.00487561
		0.1474	-0.00422167
		0.1475	-0.00516626
		0.1476	-0.00603819
		0.1477	-0.00489015
		0.1478	-0.00558769
		0.1479	-0.00458497
		0.148	-0.0037421
		0.1481	-0.00362585
		0.1482	-0.00387289
		0.1483	-0.00305909
		0.1484	-0.00475936
		0.1485	-0.00552956
		0.1486	-0.00390196
		0.1487	-0.002565
		0.1488	-0.0034224
		0.1489	-0.0033788
		0.149	-0.00305909
		0.1491	-0.00128617
		0.1492	-0.00426526
		0.1493	-0.00613991
		0.1494	-0.00519532
		0.1495	-0.00180932
		0.1496	-0.00141696
		0.1497	-0.000908329
		0.1498	-0.00311722
		0.1499	-0.00288471
		0.15	-0.00388743
		0.1501	-0.00557316
		0.1502	-0.00752047
		0.1503	-0.00592193
		0.1504	-0.00317535
		0.1505	-0.000821136
		0.1506	-0.000763008
		0.1507	-0.00160587
		0.1508	-0.00239061
		0.1509	-0.00118444
		0.151	-0.00323348
		0.1511	-0.00340786
		0.1512	-0.00244874
		0.1513	-0.00160587
		0.1514	-0.00108272
		0.1515	-0.000617686
		0.1516	-0.00186745
		0.1517	-0.00221623
		0.1518	-0.00180932
		0.1519	-6.54629e-05
		0.152	-0.000530493
		0.1521	-0.000588621
		0.1522	-0.00180932
		0.1523	-0.00201278
		0.1524	-0.00154774
		0.1525	-0.00225982
		0.1526	-0.00422167
		0.1527	-0.00574755
		0.1528	-0.00481749
		0.1529	-0.00287017
		0.153	-0.00102459
		0.1531	-0.00138789
		0.1532	-0.00425073
		0.1533	-0.00535518
		0.1534	-0.00522439
		0.1535	-0.00234702
		0.1536	0.000530356
		0.1537	-0.00111178
		0.1538	-0.00276845
		0.1539	-0.00276845
		0.154	-0.001664
		0.1541	-0.00118444
		0.1542	-0.00352412
		0.1543	-0.00547143
		0.1544	-0.00499187
		0.1545	-0.00446871
		0.1546	-0.00241968
		0.1547	0.000385035
		0.1548	0.0046139
		0.1549	0.0054277
		0.155	0.00404714
		0.1551	0.00263752
		0.1552	0.0024486
		0.1553	-0.000283446
		0.1554	-0.00173666
		0.1555	-0.000675815
		0.1556	0.00160574
		0.1557	-5.09308e-05
		0.1558	-0.00156228
		0.1559	-0.00111178
		0.156	0.00201264
		0.1561	0.00250673
		0.1562	0.00135869
		0.1563	-0.00140242
		0.1564	-0.000748475
		0.1565	0.00135869
		0.1566	0.00387276
		0.1567	0.00153308
		0.1568	-0.000588621
		0.1569	-0.00135883
		0.157	-9.45273e-05
		0.1571	-0.00111178
		0.1572	-0.00314628
		0.1573	-0.00387289
		0.1574	-0.00127163
		0.1575	-0.00140242
		0.1576	-0.000399703
		0.1577	-0.00031251
		0.1578	0.000980854
		0.1579	0.000573953
		0.158	-0.00140242
		0.1581	-0.00411994
		0.1582	-0.00358225
		0.1583	-0.00234702
		0.1584	-0.00137336
		0.1585	-0.00294283
		0.1586	-0.000588621
		0.1587	0.00114071
		0.1588	0.00119884
		0.1589	0.000210649
		0.159	0.00225969
		0.1591	0.00262299
		0.1592	0.00159121
		0.1593	-0.000675815
		0.1594	-0.00239061
		0.1595	-0.00375664
		0.1596	-0.00228889
		0.1597	-0.00225982
		0.1598	-0.00188199
		0.1599	-0.00212903
		0.16	7.98589e-05
		0.1601*	0.000167052*
		0.1602*	-0.001140844*
		0.1603*	-0.001068183*
		0.1604*	-0.001475084*
		0.1605*	-0.002899238*
		0.1606*	-0.001998243*
		0.1607*	0.0003123737*
		0.1608*	-0.0008066041*
		0.1609*	-0.002419676*
		0.161*	-0.002884706*
		0.1611*	-0.003785701*
		0.1612*	-0.002259822*
		0.1613*	-0.001373359*
		0.1614*	-0.001402423*
		0.1615*	-0.001068183*
		0.1616*	-0.003553186*
		0.1617*	-0.002681255*
		0.1618*	0.0009227253*
		0.1619*	0.003872758*
		0.162*	0.002913634*
		0.1621*	0.001474948*
		0.1622*	0.00009439105*
		0.1623*	-0.0005304927*
		0.1624*	-0.0003997031*
		0.1625*	0.00321881*
		0.1626*	0.003436792*
		0.1627*	0.001271498*
		0.1628*	-0.0005304927*
		0.1629*	-0.0003851709*
		0.163*	0.0001525198*
		0.1631*	0.00006532669*
		0.1632*	-0.001940114*
		0.1633*	-0.0001381238*
		0.1634*	0.002390475*
		0.1635*	0.002870037*
		0.1636*	-0.0007630076*
		0.1637*	0.001387755*
		0.1638*	0.002739248*
		0.1639*	0.002666587*
		0.164*	0.0005594208*
		0.1641*	0.0001815841*
		0.1642*	-0.001373359*
		0.1643*	0.001213369*
		0.1644*	0.002666587*
		0.1645*	0.003189745*
		0.1646*	-0.0002979778*
		0.1647*	-0.001053651*
		0.1648*	-0.001954646*
		0.1649*	0.00002173015*
		0.165*	0.001998107*
		0.1651*	0.004613899*
		0.1652*	0.003974483*
		0.1653*	0.002012639*
		0.1654*	-0.0009955225*
		0.1655*	-0.002405144*
		0.1656*	-0.004221667*
		0.1657*	-0.002288887*
		0.1658*	-0.001722132*
		0.1659*	-0.001562277*
		0.166*	-0.002012775*
		0.1661*	-0.001518681*
		0.1662*	-0.001809324*
		0.1663*	-0.001634938*
		0.1664*	-0.0006612823*
		0.1665*	0.0006466139*
		0.1666*	0.0009227253*
		0.1667*	0.002187025*
		0.1668*	0.00128603*
		0.1669*	-0.0005886214*
		0.167*	-0.00304456*
		0.1671*	-0.003335204*
		0.1672*	-0.001373359*
		0.1673*	0.001794656*
		0.1674*	0.003393196*
		0.1675*	0.001809188*
		0.1676*	0.001663866*
		0.1677*	0.003611179*
		0.1678*	0.004119805*
		0.1679*	0.002230621*
		0.168*	-0.00002186639*
		0.1681*	-0.0002543813*
		0.1682*	0.001969042*
		0.1683*	0.004294191*
		0.1684*	0.004831882*
		0.1685*	0.003160681*
		0.1686*	0.00195451*
		0.1687*	0.0004722277*
		0.1688*	0.0007192748*
		0.1689*	0.001024451*
		0.169*	0.00175106*
		0.1691*	0.0009663219*
		0.1692*	0.0001234554*
		0.1693*	-0.0006612823*
		0.1694*	0.001227901*
		0.1695*	0.003117085*
		0.1696*	0.004206998*
		0.1697*	0.002477669*
		0.1698*	0.001460416*
		0.1699*	0.0006175495*
		0.17*	0.002942698*
		0.1701*	0.004744689*
		0.1702*	0.005543958*
		0.1703*	0.00675013*
		0.1704*	0.01105165*
		0.1705*	0.0108918*
		0.1706*	0.009322326*
		0.1707*	0.007825511*
		0.1708*	0.008464927*
		0.1709*	0.007447674*
		0.171*	0.007157031*
		0.1711*	0.007258756*
		0.1712*	0.007898171*
		0.1713*	0.005311443*
		0.1714*	0.004875478*
		0.1715*	0.002463136*
		0.1716*	0.001518545*
		0.1717*	0.001939978*
		0.1718*	0.001794656*
		0.1719*	-0.001838389*
		0.172*	-0.0021145*
		0.1721*	-0.00111178*
		0.1722*	0.001373223*
		0.1723*	0.00228875*
		0.1724*	0.003393196*
		0.1725*	0.001169772*
		0.1726*	0.001344159*
		0.1727*	0.0008500644*
		0.1728*	0.0002687772*
		0.1729*	0.0001379876*
		0.173*	0.0008791288*
		0.1731*	0.00175106*
		0.1732*	0.001794656*
		0.1733*	-0.002085436*
		0.1734*	-0.004119941*
		0.1735*	-0.003189882*
		0.1736*	-0.0003561065*
		0.1737*	0.0005884852*
		0.1738*	0.002143428*
		0.1739*	0.003247874*
		0.174*	0.001983574*
		0.1741*	0.0001379876*
		0.1742*	0.00000719797*
		0.1743*	0.001097111*
		0.1744*	0.002172493*
		0.1745*	0.00195451*
		0.1746*	0.0007774035*
		0.1747*	0.00162027*
		0.1748*	0.002187025*
		0.1749*	-0.001097248*
		0.175*	-0.002158097*
		0.1751*	0.0007919357*
		0.1752*	0.006444954*
		0.1753*	0.008334137*
		0.1754*	0.006052585*
		0.1755*	0.005340508*
		0.1756*	0.004206998*
		0.1757*	0.002477669*
		0.1758*	0.001213369*
		0.1759*	0.002245154*
		0.176*	0.002477669*
		0.1761*	0.002826441*
		0.1762*	0.002274218*
		0.1763*	0.003843694*
		0.1764*	0.005514894*
		0.1765*	0.004468577*
		0.1766*	0.002593926*
		0.1767*	0.001707463*
		0.1768*	0.001562141*
		0.1769*	0.004148869*
		0.177*	0.003785565*
		0.1771*	0.00321881*
		0.1772*	0.0006175495*
		0.1773*	0.0003705025*
		0.1774*	0.002143428*
		0.1775*	0.004628431*
		0.1776*	0.004962672*
		0.1777*	0.005471298*
		0.1778*	0.00175106*
		0.1779*	-0.00006546293*
		0.178*	0.00000719797*
		0.1781*	0.003959951*
		0.1782*	0.00615431*
		0.1783*	0.007127966*
		0.1784*	0.005863667*
		0.1785*	0.006808258*
		0.1786*	0.00615431*
		0.1787*	0.003451325*
		0.1788*	-0.001097248*
		0.1789*	-0.002768448*
		0.179*	-0.001518681*
		0.1791*	0.001402287*
		0.1792*	0.002230621*
		0.1793*	0.003785565*
		0.1794*	0.002579394*
		0.1795*	0.002143428*
		0.1796*	0.002695651*
		0.1797*	0.001169772*
		0.1798*	-0.00124257*
		0.1799*	-0.00005093075*
		0.18*	0.001896381*
		0.1801*	0.003306003*
		0.1802*	0.001315094*
		0.1803*	-0.0001235917*
		0.1804*	-0.00157681*
		0.1805*	-0.0006612823*
		0.1806*	-0.001097248*
		0.1807*	-0.00007999511*
		0.1808*	0.002434072*
		0.1809*	0.003451325*
		0.181*	0.001256965*
		0.1811*	0.0002687772*
		0.1812*	0.0003559703*
		0.1813*	0.0009953862*
		0.1814*	-0.0001817204*
		0.1815*	-0.0002398491*
		0.1816*	0.0005448886*
		0.1817*	0.001881849*
		0.1818*	0.003029892*
		0.1819*	0.004454045*
		0.182*	0.004134337*
		0.1821*	0.003451325*
		0.1822*	0.004076208*
		0.1823*	0.004831882*
		0.1824*	0.001896381*
		0.1825*	-0.001257102*
		0.1826*	-0.0009083294*
		0.1827*	-0.0005304927*
		0.1828*	0.001053515*
		0.1829*	0.002811909*
		0.183*	0.003320535*
		0.1831*	0.003465857*
		0.1832*	0.001765592*
		0.1833*	0.0008500644*
		0.1834*	0.003494921*
		0.1835*	0.0050208*
		0.1836*	0.003771033*
		0.1837*	0.002434072*
		0.1838*	0.001721995*
		0.1839*	-0.0001381238*
		0.184*	0.0003559703*
		0.1841*	0.001562141*
		0.1842*	0.004294191*
		0.1843*	0.00675013*
		0.1844*	0.007157031*
		0.1845*	0.005325976*
		0.1846*	0.003364132*
		0.1847*	0.002739248*
		0.1848*	0.003945419*
		0.1849*	0.002259686*
		0.185*	0.002695651*
		0.1851*	0.005471298*
		0.1852*	0.005209718*
		0.1853*	0.004003548*
		0.1854*	0.004265127*
		0.1855*	0.005238783*
		0.1856*	0.005834602*
		0.1857*	0.005209718*
		0.1858*	0.005732877*
		0.1859*	0.006052585*
		0.186*	0.006721065*
		0.1861*	0.006197907*
		0.1862*	0.004613899*
		0.1863*	0.003146149*
		0.1864*	0.004933607*
		0.1865*	0.004730157*
		0.1866*	0.003102552*
		0.1867*	0.002768312*
		0.1868*	0.004497642*
		0.1869*	0.005456766*
		0.187*	0.00342226*
		0.1871*	0.002593926*
		0.1872*	0.005834602*
		0.1873*	0.00708437*
		0.1874*	0.003785565*
		0.1875*	-0.002216225*
		0.1876*	-0.003611315*
		0.1877*	0.0008791288*
		0.1878*	0.004134337*
		0.1879*	0.005049864*
		0.188*	0.005747409*
		0.1881*	0.004904543*
		0.1882*	0.003538518*
		0.1883*	0.002826441*
		0.1884*	0.001939978*
		0.1885*	0.002506733*
		0.1886*	0.004337788*
		0.1887*	0.005442233*
		0.1888*	0.005645684*
		0.1889*	0.005195186*
		0.189*	0.003771033*
		0.1891*	0.002099832*
		0.1892*	0.001794656*
		0.1893*	0.002274218*
		0.1894*	0.001794656*
		0.1895*	0.001998107*
		0.1896*	0.001838253*
		0.1897*	0.002840973*
		0.1898*	0.002739248*
		0.1899*	0.001634802*
		0.19*	-0.0001090595*
		0.1901*	0.002143428*
		0.1902*	0.003712904*
		0.1903*	0.0004867599*
		0.1904*	-0.0004432996*
		0.1905*	0.0008500644*
		0.1906*	0.001780124*
		0.1907*	0.005093461*
		0.1908*	0.007345949*
		0.1909*	0.006474018*
		0.191*	0.004788285*
		0.1911*	0.003843694*
		0.1912*	0.003582114*
		0.1913*	0.004163402*
		0.1914*	0.006459486*
		0.1915*	0.005514894*
		0.1916*	0.001416819*
		0.1917*	0.0006756783*
		0.1918*	0.003000827*
		0.1919*	0.003015359*
		0.192*	0.001910914*
		0.1921*	0.002434072*
		0.1922*	0.003829161*
		0.1923*	0.005616619*
		0.1924*	0.006125246*
		0.1925*	0.004904543*
		0.1926*	0.003291471*
		0.1927*	0.00175106*
		0.1928*	0.000980854*
		0.1929*	0.000414099*
		0.193*	0.0009953862*
		0.1931*	0.003465857*
		0.1932*	0.005573023*
		0.1933*	0.004454045*
		0.1934*	0.003901822*
		0.1935*	0.004599367*
		0.1936*	0.005384105*
		0.1937*	0.00582007*
		0.1938*	0.003959951*
		0.1939*	0.002070768*
		0.194*	0.002027171*
		0.1941*	0.001663866*
		0.1942*	0.003364132*
		0.1943*	0.005878199*
		0.1944*	0.005500362*
		0.1945*	0.004148869*
		0.1946*	0.003872758*
		0.1947*	0.002840973*
		0.1948*	0.003654775*
		0.1949*	0.005296912*
		0.195*	0.0050208*
		0.1951*	0.004526706*
		0.1952*	0.005253315*
		0.1953*	0.004454045*
		0.1954*	0.001068047*
		0.1955*	0.0001379876*
		0.1956*	0.003378664*
		0.1957*	0.004672028*
		0.1958*	0.005645684*
		0.1959*	0.004584835*
		0.196*	0.003276939*
		0.1961*	0.003073488*
		0.1962*	0.003930887*
		0.1963*	0.004715624*
		0.1964*	0.003989015*
		0.1965*	0.002405008*
		0.1966*	0.003727436*
		0.1967*	0.003436792*
		0.1968*	0.001925446*
		0.1969*	0.002448604*
		0.197*	0.002928166*
		0.1971*	0.003291471*
		0.1972*	0.005674748*
		0.1973*	0.004904543*
		0.1974*	0.002593926*
		0.1975*	0.001969042*
		0.1976*	0.002782844*
		0.1977*	0.004933607*
		0.1978*	0.006125246*
		0.1979*	0.003596646*
		0.198*	0.0002106485*
		0.1981*	0.000167052*
		0.1982*	0.002681119*
		0.1983*	0.003669307*
		0.1984*	0.004657496*
		0.1985*	0.004773753*
		0.1986*	0.004454045*
		0.1987*	0.005703812*
		0.1988*	0.006372293*
		0.1989*	0.004323255*
		0.199*	0.0008791288*
		0.1991*	0.0002833094*
		0.1992*	0.0007483392*
		0.1993*	0.002230621*
		0.1994*	0.002710183*
		0.1995*	0.003901822*
		0.1996*	0.004497642*
		0.1997*	0.003117085*
		0.1998*	0.003683839*
[truncated: 2,001 more rows]

## Sheet: fig. 4k
	Peak
	acsf conduction velocity(m/s)	mbcd conduction velocity(m/s)
	0.14625	0.181667
	0.169375	0.114359
	0.161143	0.0925
	0.148261	0.122857
	0.153333	0.13027
	0.133061	0.164118
	0.143871	0.139375
	0.147429	0.16625
	0.156	0.135714
	0.214615	0.163125
	0.172727	0.149286
		0.0625225
	0.151429
	0.141053
	0.165185
