# Supplementary material for: Membrane mechanics dictate axonal pearls-on-a-string morphology and function
Source: Nat Neurosci. 2024 Dec 2;28(1):49–61. doi: 10.1038/s41593-024-01813-1 (PMC11706780; doi:10.1038/s41593-024-01813-1)
Supplement: Supplementary file 7 — Replicate measurements of axon dimensions. [file 41593_2024_1813_MOESM7_ESM.xlsx]

## Sheet: fig. 5b
		NSB Length		NSB width		conn. length		conn. width
		distance mean (nm)	SEM	distance mean (nm)	SEM	distance mean (nm)	SEM	distance mean (nm)	SEM	N
	no stim	449.3	11.58	231.9	4.918	461.5	15.46	118	3.324	3
	post HFS 5'	540.9	14.88	262.1	6.321	512.1	17.51	134.7	4.378	3
	post HFS 30'	526.2	14.21	287.2	6.598	509.8	18.28	118.1	3.574	3

## Sheet: fig. 5d
		NSB Length		NSB width		conn. length		conn. width
		distance mean (nm)	SEM	distance mean (nm)	SEM	distance mean (nm)	SEM	distance mean (nm)	SEM	N
MβCD	no stim	404.8	9.612	241.7	6.457	421.4	15.43	97.27	2.651	3
MβCD	post HFS 5'	476.6	13.7	293.3	9.216	462.7	15.14	110.6	3.112	3
MβCD	post HFS 30'	447.6	12.79	278.3	6.62	425.7	16.4	108.2	3.317	3

## Sheet: fig. 5e
		No stim	Stim	Recov
		1.30444	1.08024	0.703526
		0.991577	0.978277	1.00349
		1.11584	1.25421	1.05957
		0.930511	0.975531	1.09258
		1.01545	0.882916	0.767166
		1.17548	0.674793	0.82347
		0.987796	0.658161	0.982009
		1.03927	0.680911	0.85997
		1.42757	0.865302	0.977007
		0.824557	0.675501	0.808546
		1.10378	0.649886	0.927808
		1.13093	0.710773	0.39202
		0.860344	0.628325	0.475627
		1.14885	0.583504	0.416644
		1.18556	0.98177	0.558225
		0.713035	0.556082	0.477478
		0.657149	1.23837	0.518868
		1.18713	1.2084	0.702156
		1.08955	0.814434	0.48236
		0.733051	0.906395	0.424508
		0.6604	0.536617	0.454709
		0.858538	0.918117	0.460877
		1.07712	0.665244	0.489475
		1.04261	0.519721	0.549239
		0.83417	0.635609	0.38497
		0.744854	0.993974	0.351135
		0.808856	0.819347	1.474
		1.15627	0.666958	0.321886
		0.924505	0.811698	0.27853
		0.95495	0.697176	0.332073
		1.01587	0.605746	0.505879
		0.865246	0.637367	0.608333
		1.17675	0.794544	0.754618
		1.11536	0.648819	0.544689
		0.850824	0.654112	0.510388
		0.922132	0.702098	0.64477
		0.790328	0.879311	0.5504
		1.13951	0.525851	0.392658
		1.30238	0.602553	0.523228
		0.976789	0.816644	0.57622
		1.21217	0.287762	0.383503
		0.74724	0.45006	0.340394
		0.781153	0.357391	0.235409
		0.825817	0.379281	0.230484
		1.37308	0.586367	0.250419
		1.01993	0.401577	0.359502
		1.27195	0.38679	0.232805
		0.960907	0.355977	0.331824
		1.00089	0.76827	0.264833
		0.891589	0.433811	0.338291
		1.02933	0.606916	0.263459
		0.907854	0.558752	0.280467
		0.881076	0.591919	0.403273
		0.870817	0.627372	0.710246
		1.07005	0.538189	0.337967
		0.978971	0.515862	0.279706
		0.811858	0.568819	0.613568
		1.25748	0.460161	0.549468
		1.22362	0.436817	0.709783
		1.23637	0.431207	0.583005
		1.15036	0.235152	0.653127
		0.761254	0.229084	0.389966
		1.24258	0.285004	0.383497
		1.33334	0.328926	0.46266
		0.856824	0.378691	0.611831
		1.01416	0.312039	0.577736
		1.18416	0.275455	0.447959
		1.03065	0.410643	0.384431
		1.28023	0.468459	0.386538
		0.958798	0.216346	0.263726
		1.74679	0.330134	0.345851
		1.76523	0.504355	0.251261
		1.25271	0.277801	0.238702
		1.72673	0.229746	0.249282
		1.08065	0.33024	0.266339
		0.85911	0.266598	0.230561
		1.0245	0.347035	0.237301
		1.30462	0.388144	0.266261
		1.27923	0.139738	0.258223
		0.765253	0.204242	0.256453
		1.1542	0.335183	0.282684
		0.95291	0.372516	0.518633
		1.203	0.330364	0.457544
		0.985851	0.45677	0.341404
		0.851886	0.505881	0.734672
		0.925782	0.364327	0.316646
		1.08329	0.252927	0.268416
		0.660656	0.428548	0.304058
		0.966505	0.534567	0.33282
		0.769134	0.405777	0.288761
		0.771647	0.376733	0.310343
		0.935478	0.496071
		0.886229	0.638074
		1.16958	0.525625
		0.747954	0.613961
		1.00578	0.532007
		1.08976	0.393969
		1.26338	0.373996
		0.96746	0.551115
		0.820667	0.365436
		0.789299	0.60126
		0.693061	0.55114
		0.619528	0.445195
		0.544503	0.498088
		0.723029	0.844168
		0.71414	0.779508
		0.632155	0.494388
		0.556912	0.649281
		0.663654	0.679454
			0.560069

## Sheet: fig. 5f
		ACSF
		time (s)	baseline2024_02_21_0000	ltp30m2024_02_21_0002	ltp5m2024_02_21_0002	ltp60m2024_02_21_0002
		0.0001	-0.720406	-0.517332	-0.513601	-0.281694
		0.0002	-0.941658	-0.563108	-0.681448	-0.385454
		0.0003	-0.979805	-0.692808	-0.803518	-0.458696
		0.0004	-1.02558	-0.730955	-0.864553	-0.599077
		0.0005	-0.964546	-0.746213	-0.879812	-0.617388
		0.0006	-0.811958	-0.738584	-0.91033	-0.745561
		0.0007	-0.605965	-0.692808	-0.78826	-0.733354
		0.0008	-0.491524	-0.517332	-0.681448	-0.782183
		0.0009	-0.361824	-0.425779	-0.513601	-0.721147
		0.001	-0.247383	-0.334226	-0.391531	-0.69063
		0.0011	-0.125313	-0.257932	-0.261831	-0.544145
		0.0012	-0.0642776	-0.189268	-0.216055	-0.568559
		0.0013	0.0272751	-0.143491	-0.109243	-0.434282
		0.0014	0.0196457	-0.0977149	-0.0558376	-0.397661
		0.0015	0.0501633	-0.0519386	0.0204563	-0.275591
		0.0016	0.0349045	-0.0519386	0.0204563	-0.23897
		0.0017	0.0272751	-0.0519386	-0.00243187	-0.13521
		0.0018	0.0043869	-0.059568	0.0128269	-0.159624
		0.0019	-0.0108719	-0.0900855	-0.00243187	-0.0619677
		0.002	-0.0413895	-0.0824561	-0.00243187	-0.0558641
		0.0021	-0.0413895	-0.120603	-0.0405788	0.0112745
		0.0022	-0.071907	-0.15875	-0.0253201	-0.000932503
		0.0023	-0.0566483	-0.189268	-0.0482082	0.0662062
		0.0024	-0.0871658	-0.204526	-0.0558376	-0.000932503
		0.0025	-0.110054	-0.204526	-0.0863552	0.0295851
		0.0026	-0.140572	-0.212156	-0.0558376	-0.00703602
		0.0027	-0.15583	-0.28082	-0.0710964	0.0112745
		0.0028	-0.15583	-0.303709	-0.124502	-0.0497606
		0.0029	-0.140572	-0.318967	-0.162649	-0.0253466
		0.003	-0.178719	-0.372373	-0.132132	-0.0619677
		0.0031	-0.224495	-0.364744	-0.185537	-0.0619677
		0.0032	-0.216866	-0.402891	-0.193167	-0.0802782
		0.0033	-0.209236	-0.364744	-0.223684	-0.0802782
		0.0034	-0.193977	-0.387632	-0.170279	-0.123003
		0.0035	-0.193977	-0.372373	-0.216055	-0.0985887
		0.0036	-0.216866	-0.364744	-0.170279	-0.13521
		0.0037	-0.239754	-0.357114	-0.238943	-0.13521
		0.0038	-0.255013	-0.395261	-0.200796	-0.159624
		0.0039	-0.277901	-0.364744	-0.246572	-0.141313
		0.004	-0.28553	-0.402891	-0.231314	-0.147417
										-0.000006961823*

## Sheet: fig. 5g
		MβCD
		time (s)	2024_03_13_0006baseline5	2024_03_13_0008LTP5	2024_03_13_0008LTP530	2024_03_13_0008LTP60
		0.0001	-0.391582	-0.425688	-0.321477	-0.362341
		0.0002	-0.31834	-0.384998	-0.285873	-0.301306
		0.0003	-0.263408	-0.349394	-0.224838	-0.296219
		0.0004	-0.220684	-0.308704	-0.199406	-0.204667
		0.0005	-0.220684	-0.237496	-0.143458	-0.189408
		0.0006	-0.275615	-0.212065	-0.102767	-0.133459
		0.0007	-0.361065	-0.19172	-0.107854	-0.102941
		0.0008	-0.415996	-0.196806	-0.138371	-0.0825964
		0.0009	-0.54417	-0.217151	-0.173975	-0.128373
		0.001	-0.641826	-0.293445	-0.255355	-0.123287
		0.0011	-0.812725	-0.359567	-0.367253	-0.214839
		0.0012	-0.849346	-0.451119	-0.504582	-0.230098
		0.0013	-0.89207	-0.501982	-0.606308	-0.341996
		0.0014	-0.867656	-0.639311	-0.702946	-0.408117
		0.0015	-0.812725	-0.720691	-0.819931	-0.520015
		0.0016	-0.788311	-0.802072	-0.840276	-0.596309
		0.0017	-0.702861	-0.812244	-0.880966	-0.647172
		0.0018	-0.586895	-0.827503	-0.886052	-0.692948
		0.0019	-0.507549	-0.822417	-0.880966	-0.743811
		0.002	-0.409893	-0.791899	-0.840276	-0.743811
		0.0021	-0.403789	-0.756295	-0.794499	-0.728552
		0.0022	-0.342754	-0.720691	-0.702946	-0.682775
		0.0023	-0.275615	-0.634225	-0.646998	-0.692948
		0.0024	-0.202373	-0.563017	-0.611394	-0.626827
		0.0025	-0.153545	-0.486723	-0.550359	-0.575964
		0.0026	-0.116924	-0.481637	-0.458806	-0.54036
		0.0027	-0.0925099	-0.420602	-0.397771	-0.49967
		0.0028	-0.0436818	-0.369739	-0.341822	-0.433549
		0.0029	-0.0497853	-0.323963	-0.321477	-0.408117
		0.003	0.0173533	-0.2731	-0.240097	-0.326737
		0.0031	-0.0131642	-0.23241	-0.214665	-0.306392
		0.0032	0.0417674	-0.212065	-0.15363	-0.250443
		0.0033	0.0295604	-0.161202	-0.148544	-0.235184
		0.0034	0.072285	-0.125599	-0.133285	-0.209753
		0.0035	0.0478709	-0.11034	-0.123113	-0.174149
		0.0036	0.060078	-0.0645635	-0.0824224	-0.128373
		0.0037	0.0478709	-0.0340459	-0.0824224	-0.1182
		0.0038	0.0539744	0.00664422	-0.0468186	-0.0775102
		0.0039	0.0478709	0.021903	-0.0417323	-0.0825964
		0.004	0.0905955	0.0422481	-0.0264735	-0.0368201

## Sheet: fig. 5h
		control (m/s)	MβCD (m/s)
	baseline	0.159	0.133
	5'	0.152	0.143
	30'	0.149	0.135
	60'	0.147	0.133

## Sheet: fig. 5i
	acsf								mbcd
Baseline	0.14625	0.169375	0.161143	0.148261	0.153333	0.133061	0.143871	0.147429	0.181667	0.114359	0.0925	0.122857	0.13027	0.164118	0.139375
5 mins	0.133714	0.164242	0.152432	0.1364	0.1495	0.120741	0.135152	0.151765	0.168	0.101364	0.105714	0.14	0.137714	0.1395	0.123889
30 mins	0.141818	0.164242	0.141	0.119649	0.142381	0.105161	0.139375	0.166452	0.176842	0.101364	0.114828	0.136818	0.133889	0.143077	0.117368
60 mins	0.137647	0.142632	0.141	0.115593	0.142381	0.0893151	0.127429	0.135789	0.172308	0.0991111	0.107419	0.143333	0.126842	0.150811	0.0948936
