# Supplementary material for: Membrane mechanics dictate axonal pearls-on-a-string morphology and function
Source: Nat Neurosci. 2024 Dec 2;28(1):49–61. doi: 10.1038/s41593-024-01813-1 (PMC11706780; doi:10.1038/s41593-024-01813-1)
Supplement: Supplementary file 8 — Replicate measurements of axon dimensions. [file 41593_2024_1813_MOESM8_ESM.xlsx]

## Sheet: Ex. fig. 1d
		acute				organotypic				dissociated
		NSB length (nm)	NSB width (nm)	conn. length (nm)	conn. width (nm)	NSB length (nm)	NSB width (nm)	conn. length (nm)	conn. width (nm)	NSB length (nm)	NSB width (nm)	conn. length (nm)	conn. width (nm)
		273.138	168.174	573.363	50.2338	546.667	265	185	36.6667	729.988	447.412	844.364	154.744
		480.813	292.666	239.278	52.4178	363.333	133.333	236.667	45	491.144	195.112	470.96	97.556
		243.792	107.02	390.519	91.7312	531.667	208.333	228.333	50	359.948	252.3	333.036	80.736
		275.395	179.094	397.291	61.1541	305	133.333	203.333	86.6667	444.048	292.668	578.608	97.556
		625.282	233.696	232.506	76.4427	451.667	251.667	181.667	105	740.08	444.048	878.004	100.92
		413.093	277.378	720.09	67.7064	296.667	190	286.667	100	501.236	292.668	491.144	104.284
		451.467	275.194	266.366	61.1541	366.667	201.667	375	68.3333	346.492	269.12	400.316	70.644
		415.35	139.781	379.233	50.2338	295	130	365	118.333	464.232	309.488	803.996	100.92
		266.366	159.438	151.242	39.3134	386.667	211.667	473.333	71.6667	524.784	289.304	763.628	84.1
		259.594	185.647	279.91	34.9452	313.333	230	331.667	40	867.912	581.972	353.22	67.28
		322.799	200.935	480.813	41.4975	415	183.333	120	60	514.692	275.848	494.508	74.008
		320.542	273.01	480.813	74.2586	361.667	175	161.667	35	608.884	336.4	269.12	67.28
		487.585	262.089	248.307	74.2586	285	191.667	151.667	48.3333	306.124	161.472	538.24	80.736
		462.754	268.641	600.451	78.6268	400	240	281.667	36.6667	433.956	248.936	548.332	97.556
		645.598	172.542	516.93	82.9949	320	225	140	45	602.156	333.036	682.892	63.916
		455.982	303.587	146.727	67.7064	328.333	196.667	473.333	53.3333	474.324	296.032	494.508	114.376
		733.634	104.836	306.998	56.786	331.667	188.333	306.667	56.6667	390.224	208.568	645.888	121.104
		313.77	157.254	218.962	50.2338	445	221.667	223.333	110	457.504	235.48	450.776	60.552
		374.718	227.144	338.6	45.8656	370	220	351.667	61.6667	444.048	309.488	470.96	114.376
		139.955	93.9153	291.196	30.5771	316.667	185	110	101.667	444.048	299.396	931.828	137.924
		243.792	179.094	279.91	43.6815	401.667	188.333	151.667	25	608.884	316.216	292.668	67.28
		325.056	211.855	772.009	52.4178	375	125	186.667	45	595.428	245.572	639.16	97.556
		189.616	209.671	329.571	34.9452	295	195	88.3333	106.667	497.872	319.58	477.688	84.1
		331.828	107.02	293.454	34.9452	203.333	165	126.667	43.3333	645.888	420.5	423.864	151.38
		478.555	133.229	270.88	41.4975	300	223.333	450	63.3333	686.256	467.596	750.172	121.104
		440.181	122.308	268.623	56.786	170	101.667	273.333	63.3333	571.88	339.764	699.712	94.192
		216.704	157.254	386.005	39.3134	331.667	255	145	60	470.96	238.844	265.756	43.732
		329.571	174.726	376.975	65.5223	316.667	191.667	210	55	467.596	319.58	201.84	63.916
		286.682	255.537	212.19	82.9949	380	230	118.333	43.3333	608.884	289.304	329.672	114.376
		279.91	150.701	293.454	52.4178	326.667	153.333	275	36.6667	662.708	349.856	359.948	94.192
		354.402	224.96	234.763	58.9701	403.333	171.667	315	43.3333	790.54	393.588	396.952	63.916
		453.725	233.696	713.318	67.7064	275	170	145	60	699.712	343.128	322.944	100.92
		392.777	98.2835	354.402	48.0497	308.333	170	96.6667	50	403.68	272.484	565.152	107.648
		620.767	220.592	810.384	63.3382	330	193.333	191.667	23.3333	602.156	349.856	1517.16	151.38
		426.637	222.776	279.91	34.9452	320	150	203.333	31.6667	851.092	390.224	272.484	121.104
		273.138	207.487	417.607	85.179	261.667	130	156.667	55	777.084	363.312	652.616	158.108
		476.298	200.935	810.384	67.7064	361.667	211.667	150	76.6667	417.136	225.388	225.388	127.832
		433.409	128.861	334.086	72.0745	223.333	118.333	126.667	60	598.792	420.5	272.484	94.192
		474.041	126.676	309.255	67.7064	261.667	118.333	385	41.6667	790.54	430.592	265.756	94.192
		331.828	358.189	243.792	72.0745	320	175	156.667	83.3333	780.448	420.5	1069.75	53
		225.734	290.482	264.108	69.8905	343.333	133.333	310	66.6667	723.26	309.488	131.196	80.736
		270.88	222.776	580.135	63.3382	238.333	153.333	198.333	46.6667	615.612	333.036	121.104	80.736
		706.546	358.189	751.693	67.7064	478.333	160	211.667	58.3333	366.676	215.296	689.62	134.56
		751.693	279.562	413.093	52.4178	371.667	293.333	298.333	73.3333	427.228	248.936	373.404	67.28
		476.298	198.751	683.973	56.786	243.333	190	181.667	48.3333	474.324	262.392	285.94	70.644
		634.312	268.641	525.959	63.3382	360	178.333	293.333	35	420.5	168.2	911.644	104.284
		532.731	305.771	92.5508	61.1541	313.333	193.333	143.333	71.6667	746.808	403.68	948.648	117.74
		422.122	349.452	241.535	50.2338	356.667	225	126.667	41.6667	581.972	383.496	380.132	100.92
		593.679	196.567	252.822	65.5223	430	286.667	288.333	81.6667	447.412	302.76	228.752	84.1
		769.752	150.701	198.646	52.4178	251.667	125	185	58.3333	531.512	333.036	454.14	188.384
		478.555	340.716	176.072	69.8905	508.333	215	170	70	531.512	326.308	1682	148.016
		413.093	268.641	194.131	54.6019	256.667	116.667	515	35	423.864	255.664	238.844	87.464
		442.438	137.597	300.226	65.5223	266.667	73.3333	260	46.6667	763.628	400.316	302.76	141.288
		433.409	131.045	279.91	43.6815	393.333	195	201.667	48.3333	588.7	322.944	491.144	117.74
		419.865	192.199	661.4	67.7201	300	161.667	136.667	36.6667	555.06	427.228	460.868	94.192
		216.704	255.537	171.558	49.6614	393.333	198.333	301.667	41.6667	470.96	275.848	373.404	111.012
		185.102	203.119	119.639	69.9774	291.667	136.667	130	63.3333	538.24	228.752	612.248	131.196
		268.623	168.174	304.74	24.8307	235	140	345	43.3333	790.54	373.404	719.896	309.488
		413.093	187.831	128.668	29.3454	360	155	153.333	51.6667	538.24	363.312	692.984	154.744
		311.512	163.806	325.056	38.3747	375	148.333	100	45	666.072	457.504	703.076	124.468
		365.688	336.348	151.242	36.1174	351.667	165	148.333	86.6667	679.528	514.692	531.512	121.104
		358.916	126.676	92.5508	29.3454	398.333	191.667	186.667	55	380.132	188.384	814.088	141.288
		250.564	248.307	257.336	33.86	300	218.333	520	38.3333	595.428	460.868	551.696	67.28
		444.695	282.167	410.835	97.0655	320	156.667	268.333	51.6667	625.704	464.232	420.5	84.1
		223.476	171.558	257.336	119.639	308.333	188.333	218.333	48.3333	380.132	222.024	588.7	124.468
		374.718	158.014	595.937	94.8081	446.667	231.667	240	38.3333	541.604	423.864	259.028	100.92
		426.637	148.984	169.3	51.9187	376.667	153.333	148.333	33.3333	541.604	433.956	306.124	114.376
		261.851	137.698	250.564	51.9187	275	191.667	298.333	23.3333	353.22	225.388	262.392	107.648
		286.682	60.9481	243.792	63.2054	321.667	240	395	30	410.408	309.488	188.384	198.476
		241.535	158.014	417.607	65.4628	275	150	320	45	588.7	390.224	410.408	90.828
		227.991	72.2348	424.379	60.9481	273.333	143.333	436.667	41.6667	736.716	390.224	393.588	63.916
		167.043	108.352	316.027	90.2935	386.667	163.333	253.333	56.6667	541.604	363.312	521.42	121.104
		282.167	130.926	952.596	56.4334	318.333	160	110	48.3333	793.904	447.412	921.736	80.736
		142.212	279.91	467.269	65.4628	356.667	165	198.333	35	787.176	265.756	521.42	90.828
		185.102	309.255	268.623	54.1761	393.333	191.667	365	40	652.616	343.128	941.92	117.74
		203.16	194.131	386.005	54.1761	266.667	203.333	115	50	571.88	427.228	450.776	208.568
		478.555	408.578	376.975	76.7494	268.333	131.667	281.667	85	659.344	433.956	622.34	148.016
		625.282	115.124	252.822	60.9481	535	226.667	206.667	65	346.492	148.016	514.692	111.012
		318.284	108.352	291.196	36.1174	366.667	163.333	330	56.6667	538.24	329.672	306.124	87.464
		717.833	291.196	340.858	47.4041	465	221.667	368.333	60	770.356	235.48	504.6	107.648
		261.851	207.675	356.659	63.2054	340	216.667	293.333	66.6667	851.092	407.044	306.124	67.28
		279.91	162.528	345.372	72.2348	261.667	181.667	483.333	68.3333	568.516	296.032	460.868	97.556
		404.063	160.271	349.887	67.7201	116.667	101.667	98.3333	76.6667	581.972	259.028	531.512	84.1
		327.314	218.962	327.314	67.7201	233.333	216.667	196.667	55	817.452	450.776	228.752	104.284
		329.571	146.727	534.989	69.9774	351.667	256.667	315	86.6667	948.648	353.22	195.112	57.188
		309.255	227.991	462.754	58.6907	336.667	126.667	193.333	46.6667	551.696	329.672	470.96	100.92
		446.953	142.212	234.763	60.9481	290	173.333	411.667	23.3333	413.772	228.752	652.616	134.56
		268.623	198.646	142.212	83.5214	303.333	163.333	365	38.3333	757	336.4	575.244	114.376
		404.063	205.418	207.675	27.088	320	203.333	348.333	50	723.26	279.212	393.588	94.192
		261.851	237.02	128.668	24.8307	310	146.667	543.333	40	851.092	568.516	605.52	191.748
		379.233	144.47	203.16	45.1467	330	176.667	153.333	35	538.24	245.572	649.252	131.196
		401.806	345.372	311.512	58.6907	286.667	173.333	360	30	1305.23	531.512	844.364	205.204
		374.718	198.646	255.079	49.6614	353.333	190	286.667	50	810.724	430.592	285.94	154.744
		246.05	146.727	374.718	58.6907	186.667	125	495	38.3333	635.796	487.78	312.852	94.192
		467.269	252.822	329.571	58.6907	333.333	200	408.333	63.3333	561.788	396.952	339.764	80.736
		390.519	151.242	395.034	63.2054	333.333	163.333	385	53.3333	746.808	275.848	723.26	104.284
		255.079	164.786	392.777	72.2348	318.333	126.667	328.333	26.6667	427.228	363.312	329.672	87.464
		349.887	230.248	546.275	58.6907	243.333	166.667	516.667	65	494.508	524.784	349.856	154.744
		277.652	257.336	659.142	63.2054	290	161.667	118.333	80	639.16	299.396	918.372	107.648
		397.291	248.307	207.675	40.6321	358.333	248.333	80	51.6667	433.956	346.492	625.704	100.92
		501.129	185.102	212.19	45.1467	270	175	155	45	484.416	309.488	252.3	74.008
		460.497	130.926	178.33	49.6614	361.667	175	358.333	26.6667	454.14	269.12
		564.334	347.63	720.09	63.2054	201.667	61.6667	275	26.6667	555.06	191.748	743.444	100.92
		365.688	221.219	304.74	45.1467	338.333	170	55	28.3333	235.48	100.92	592.064	100.92
		268.623	212.19	119.639	76.7494	373.333	203.333	208.333	23.3333	346.492	222.024	144.652	74.008
		553.047	214.447	501.129	67.7201	440	166.667	151.667	26.6667	336.4	144.652	605.52	84.1
		336.343	119.639	751.693	79.0068	285	155	263.333	36.6667	195.112	185.02	423.864	84.1
		395.034	200.903	376.975	47.4041	425	195	563.333	30	255.664	185.02	198.476	67.28
		329.571	112.867	532.731	51.9187	480.844	241.667	520	40	497.872	346.492	356.584	137.924
		209.932	155.756	724.605	49.6614	495.112	243.333	391.667	40	376.768	255.664	995.744	201.84
		313.77	112.867	431.151	60.9481	427.135	220	150	31.6667	494.508	427.228	349.856	107.648
		252.822	239.278	415.35	67.7201	184.872	98.3333	166.667	35	403.68	279.212	575.244	121.104
		266.366	151.242	474.041	58.6907	286.4	153.333	496.667	23.3333	319.58	148.016	719.896	90.828
		227.991	300.226	539.503	45.1467	368.782	130	373.333	33.3333	285.94	225.388	662.708	205.204
		419.865	151.242	426.637	45.1467	258.22	161.667	415	30	359.948	346.492	141.288	50.46
		250.564	225.734	492.099	79.0068	473.36	210	128.333	48.3333	457.504	289.304	336.4	121.104
		460.497	182.844	566.591	56.4334	311.131	180	290	45	524.784	235.48	205.204	60.552
		297.968	277.652	401.806	65.4628	333.571	156.667	136.667	66.6667	676.164	151.38	174.928	104.284
		304.74	214.447	444.695	45.1467	333.571	131.667	140	121.667	746.808	178.292	729.988	63.916
		316.027	151.242	643.341	54.1761	405.518	186.667	53.3333	53.3333	423.864	306.124	205.204	63.916
		485.327	239.278	185.102	40.6321	329.347	141.667	103.333	88.3333	521.42	174.928	171.564	70.644
		295.711	139.955	340.858	63.2054	409.393	211.667	288.333	46.6667	635.796	174.928	565.152	84.1
		212.19	130.926	514.673	79.0068	350.908	216.667	228.333	53.3333	521.42	141.288	423.864	141.288
		467.269	164.786	431.151	65.4628	312.414	135	111.667	40	383.496	211.932	484.416	104.284
		239.278	158.014	611.738	63.2054	278.812	135	191.667	33.3333	333.036	279.212	302.76	174.928
		237.02	142.212	577.878	65.4628	355.027	168.333	185	36.6667	343.128	238.844	319.58	275.848
		234.763	207.675	625.282	60.9481	294.014	123.333	166.667	26.6667	555.06	245.572	602.156	107.648
		266.366	268.623	171.558	45.1467	378.774	150	310	33.3333	635.796	269.12	871.276	114.376
		223.476	264.108	395.034	63.2054	466.476	200	366.667	58.3333	215.296	292.668	370.04	154.744
		239.278	167.043	455.982	42.8894	368.782	158.333	255	65	548.332	235.48	161.472	174.928
		338.6	119.639	501.129	54.1761	200	155	133.333	66.6667	275.848	232.116	433.956	121.104
		424.379	297.968	478.555	60.9481	331.667	146.667	238.333	80	299.396	329.672	178.292	131.196
		234.763	180.587	505.643	58.6907	406.667	203.333	178.333	51.6667	269.12	292.668	296.032	148.016
		178.33	322.799	160.271	47.4041	285	210		73.3333	299.396	259.028	232.116	141.288
		365.688	180.587			321.667	163.333			366.676	417.136	232.116	141.288
		257.336	275.395			196.667	118.333			447.412	333.036	901.552	141.288
		379.233	221.219			210	121.667			430.592	248.936	396.952	158.108
		241.535	182.844			293.333	185			353.22	296.032	201.84	131.196
		354.402	243.792			331.667	241.667			430.592	259.028	487.78	141.288
		356.659	352.144			326.667	163.333			393.588	265.756	296.032	137.924
		246.05	252.822			276.667	176.667			585.336	208.568	262.392	100.92
		352.144	209.932			280	136.667			437.32	211.932	339.764	124.468
		469.526	264.108			256.667	153.333			625.704	198.476	605.52	57.188
		374.718	176.072			376.667	145			699.712	366.676	534.876	53.824
		329.571	189.616			190	131.667			504.6	225.388	692.984	161.472
		433.409	214.447			388.333	260			632.432	205.204	454.14	107.648
		268.623	169.3			365	215			618.976	225.388	521.42	90.828
		273.138	345.372			535	233.333			531.512	205.204	205.204	144.652
		304.74	273.138			396.667	226.667			380.132	285.94	662.708	148.016
		261.851	216.704			301.667	160			396.952	211.932	329.672	90.828
		435.666	291.196			610	108.333			477.688	309.488	481.052	80.736
		478.555	419.865			431.667	166.667			444.048	282.576	208.568	77.372
		347.63	261.851							437.32	299.396	612.248	67.28
		383.747	128.668							427.228	353.22	248.936	137.924
		471.783	198.646							538.24	242.208	592.064	111.012
		413.093	232.506							306.124	215.296	413.772	60.552
		252.822	92.5508							322.944	292.668	444.048	154.744
		293.454	103.837							289.304	353.22	669.436	144.652
		234.763	187.359							602.156	296.032	867.912	208.568
		164.786	148.984							370.04	245.572	349.856	137.924
		218.962	133.183							669.436	383.496	282.576	158.108
		266.366	239.278							578.608	275.848	427.228	188.384
		234.763	160.271							622.34	151.38	470.96	185.02
		261.851	214.447							427.228	423.864	285.94	137.924
		401.806	47.4041							386.86	259.028	309.488	269.12
		232.506								248.936	201.84	248.936	191.748
		343.115								460.868	326.308	571.88	94.192
		399.549								400.316	255.664	400.316	84.1
										373.404	309.488	649.252	80.736
										430.592	336.4	1026.02	87.464
										541.604	238.844	407.044	43.732
										279.212	144.652	255.664	70.644
										467.596	181.656	312.852	67.28
										770.356	265.756	612.248	117.74
										470.96	430.592	528.148	84.1
										642.524	292.668	726.624	228.752
										454.14	370.04	470.96	80.736
										420.5	242.208	592.064	114.376
										383.496	279.212	736.716	154.744
										901.552	319.58	380.132	97.556
										440.684	326.308	555.06	67.28
										504.6	201.84	608.884	121.104
										780.448	205.204	259.028	70.644
										521.42	275.848	403.68	161.472
										427.228	383.496	232.116	141.288
										615.612	242.208	245.572	148.016
										464.232	235.48	131.196	158.108
										333.036	430.592	124.468	127.832
										655.98	454.14	430.592	107.648
										642.524	457.504	195.112	70.644
										410.408	329.672	427.228	90.828
										548.332	349.856	645.888	84.1
										548.332	185.02	931.828	107.648
										407.044	245.572	716.532	137.924
										400.316	312.852	931.828	111.012
										396.952	339.764	262.392	74.008
										666.072	339.764	302.76	87.464
										433.956	269.12	487.78	97.556
										407.044	282.576	420.5	77.372
										437.32	333.036	1106.76	161.472
										252.3	296.032	356.584	70.644
										407.044	272.93	565.152	151.38
											250.027	497.872	168.2
										871.276	308.239
										830.241	172.092	1102.85	120.56
										1147.39	130.421	527.728	28.3109
										1402.18	143.781	503.87	74.7535
										219.489	190.224	1052.91	84.6146
										283.745	153.006	308.875	194.041
										346.093	423.391	877.638	87.4775
										244.301	353.727	495.918	84.6146
										153.006	118.333	196.586	215.672
										383.629	136.465	455.519	95.43
										174.001	150.461	287.562	203.584
										185.134	120.56	95.7481	186.089
										210.264	288.835	118.333	205.493
										282.791	256.707	111.971	64.5743
										490.828	257.343	113.244	66.1648
										482.558	323.826	46.4426	81.1155
										374.086	470.152	81.4336	103.382
										936.486	396.671	117.061	110.063
										794.614	319.054	107.836	99.5653
										890.68	338.14	531.227	120.878
										515.322	133.602	252.571	206.765
										318.418	126.922	126.604	58.5304
										198.176	79.8431	112.607	161.913
										177.182	174.001	155.869	130.739
										257.343	173.683	152.688	137.419
										236.03	176.864	62.9838	87.7956
										164.14	222.67	89.068	134.238
										307.921	169.547	137.101	70.3001
										320.645	223.306	396.034	101.474
										389.036	141.236	430.707	62.6657
										298.696	126.922	73.163	114.834
										247.164	142.191	99.8834	77.6164
										285.972	148.553	217.262	121.196
										318.736	187.679	695.685	107.518
										234.44	190.224	134.238	125.331
										262.114	187.679	130.421	97.0205
										436.433	145.69	238.257	146.962
										206.129	229.032	426.254	92.249
										252.253	194.995	74.4354	61.3933
										251.299	180.045	499.099	45.4883
										240.802	231.577	192.769	130.421
										215.672	122.469	203.902	68.7096
										274.202	167.957	224.261	88.4318
										241.756	188.951	196.586	136.783
										289.789	253.208	447.567	128.194
										344.82	246.528	143.145	117.379
										345.775	315.555	55.0313	47.715
										590.394	148.553	135.192	90.0223
										305.694	187.679	461.245	63.3019
										216.626	204.856	281.2	76.6621
										476.196	222.67	76.344	79.525
										436.115	259.888	63.62	73.163
										252.253	253.526	396.353	66.801
										588.167	251.935	118.651	180.999
										829.605	232.213	184.498	56.9399
										418.301	225.851	167.002	60.1209
										571.308	190.542	54.7132	66.801
										2030.43	190.86	55.6675	71.5725
										727.813	169.547	69.6639	78.5707
										217.58	156.505	140.6	113.244
										464.426	94.4757	105.609	58.5304
										436.115	106.564	565.264	44.534
										243.346	247.164	79.525	85.5689
										703.001	191.496	162.231	117.061
										307.921	206.765	124.695	98.611
										326.053	119.606	631.428	97.0205
										262.433	211.855	112.607	89.068
										131.057	208.992	54.3951	45.4883
										237.621	271.657	53.1227	81.1155
										187.679	239.529	49.6236	81.1155
										310.466	209.628	122.15	68.7096
										278.656	141.236	513.413	81.1155
										485.421	122.787	51.8503	90.9766
										260.524	124.059	50.2598	101.474
										278.656	113.88	392.853	77.6164
										350.228	46.7607	248.754	103.382
										672.145	162.549	160.641	127.24
										127.876	114.516	92.249	106.245
										609.162	133.602	60.1209	137.737
										507.37	153.006	173.683	123.741
										240.166	108.154	159.05	63.62
										225.851	219.489	67.7553	49.6236
										114.516	273.248	128.831	141.236
										259.57	137.101	96.7024	109.108
										255.116	166.048	339.731	76.344
										366.133	93.5214	344.82	62.6657
										479.377	120.878	327.007	137.101
										101.156	192.451	555.403	76.344
										225.215	240.802	83.0241	83.0241
										173.683	189.588	447.567	78.8888
										321.599	119.287	419.892	76.344
										160.004	201.357	59.8028	119.606
										355.636	180.045	76.344	165.412
										263.069	163.821	92.249	190.224
										315.237	134.874	239.211	119.924
										159.05	263.069	86.5232	81.1155
										262.433	211.536	79.8431	85.2508
										334.959	189.269	116.743	65.5286
										424.345	160.004	265.613	66.1648
										370.905		346.729	91.6128
										290.743		119.606	98.611
												246.528	89.7042
												276.111	157.459
