# Supplementary material for: Membrane mechanics dictate axonal pearls-on-a-string morphology and function
Source: Nat Neurosci. 2024 Dec 2;28(1):49–61. doi: 10.1038/s41593-024-01813-1 (PMC11706780; doi:10.1038/s41593-024-01813-1)
Supplement: Supplementary file 9 — Replicate measurements of axon dimensions. [file 41593_2024_1813_MOESM9_ESM.xlsx]

## Sheet: ex. fig. 3b
		300 mOsm				600 mOsm				150 mOsm
		NSB length (nm)	NSB width (nm)	conn. length (nm)	conn. width (nm)	NSB length (nm)	NSB width (nm)	conn. length (nm)	conn. width (nm)	NSB length (nm)	NSB width (nm)	conn. length (nm)	conn. width (nm)
		729.988	447.412	844.364	154.744	235.48	134.56	329.672	84.1	666.072	440.684	353.22	94.192
		491.144	195.112	470.96	97.556	430.592	208.568	878.004	127.832	511.328	171.564	309.488	77.372
		359.948	252.3	333.036	80.736	450.776	201.84	383.496	100.92	780.448	353.22	1258.14	90.828
		444.048	292.668	578.608	97.556	575.244	232.116	373.404	90.828	561.788	413.772	1904.02	164.836
		740.08	444.048	878.004	100.92	444.048	134.56	312.852	90.828	723.26	420.5	642.524	84.1
		501.236	292.668	491.144	104.284	380.132	74.008	282.576	47.096	615.612	346.492	817.452	63.916
		346.492	269.12	400.316	70.644	494.508	137.924	363.312	114.376	723.26	322.944	746.808	67.28
		464.232	309.488	803.996	100.92	504.6	127.832	208.568	178.292	632.432	669.436	709.804	104.284
		524.784	289.304	763.628	84.1	269.12	117.74	666.072	80.736	528.148	494.508	743.444	77.372
		867.912	581.972	353.22	67.28	450.776	185.02	524.784	77.372	460.868	178.292	783.812	100.92
		514.692	275.848	494.508	74.008	279.212	111.012	629.068	53.824	632.432	238.844	948.648	74.008
		608.884	336.4	269.12	67.28	655.98	174.928	420.5	70.644	1002.47	837.636	911.644	90.828
		306.124	161.472	538.24	80.736	978.924	127.832	225.388	70.644	410.408	339.764	820.816	168.2
		433.956	248.936	548.332	97.556	844.364	255.664	716.532	84.1	588.7	353.22	760.264	87.464
		602.156	333.036	682.892	63.916	777.084	235.48	292.668	141.288	625.704	326.308	296.032	74.008
		474.324	296.032	494.508	114.376	329.672	94.192	255.664	148.016	511.328	292.668	625.704	63.916
		390.224	208.568	645.888	121.104	312.852	164.836	652.616	100.92	992.38	642.524	777.084	134.56
		457.504	235.48	450.776	60.552	319.58	144.652	551.696	87.464	390.224	222.024	861.184	127.832
		444.048	309.488	470.96	114.376	413.772	178.292	706.44	90.828	729.988	400.316	1513.8	80.736
		444.048	299.396	931.828	137.924	319.58	178.292	322.944	181.656	716.532	464.232	726.624	181.656
		608.884	316.216	292.668	67.28	309.488	111.012	383.496	201.84	773.72	454.14	716.532	164.836
		595.428	245.572	639.16	97.556	346.492	164.836	847.728	181.656	565.152	433.956	729.988	161.472
		497.872	319.58	477.688	84.1	376.768	137.924	316.216	158.108	871.276	575.244	575.244	107.648
		645.888	420.5	423.864	151.38	329.672	151.38	329.672	111.012	561.788	400.316	1009.2	161.472
		686.256	467.596	750.172	121.104	437.32	117.74	491.144	181.656	312.852	148.016	1106.76	134.56
		571.88	339.764	699.712	94.192	380.132	195.112	262.392	222.024	289.304	195.112	1019.29	111.012
		470.96	238.844	265.756	43.732	544.968	235.48	528.148	90.828	312.852	238.844	1766.1	134.56
		467.596	319.58	201.84	63.916	511.328	225.388	383.496	84.1	766.992	343.128	639.16	104.284
		608.884	289.304	329.672	114.376	622.34	164.836	306.124	40.368	699.712	195.112	1153.85	124.468
		662.708	349.856	359.948	94.192	417.136	151.38	521.42	90.828	904.916	353.22	679.528	117.74
		790.54	393.588	396.952	63.916	494.508	306.124	245.572	174.928	602.156	427.228	1560.9	205.204
		699.712	343.128	322.944	100.92	639.16	285.94	94.192	94.192	1039.48	407.044	746.808	299.396
		403.68	272.484	565.152	107.648	477.688	265.756	107.648	90.828	629.068	309.488	588.7	63.916
		602.156	349.856	1517.16	151.38	470.96	269.12	161.472	121.104	484.416	309.488	723.26	100.92
		851.092	390.224	272.484	121.104	756.9	376.768	518.056	161.472	878.004	797.268	719.896	195.112
		777.084	363.312	652.616	158.108	326.308	215.296	346.492	117.74	497.872	396.952	309.488	137.924
		417.136	225.388	225.388	127.832	474.324	262.392	181.656	47.096	538.24	417.136	830.908	262.392
		598.792	420.5	272.484	94.192	275.848	225.388	255.664	100.92	635.796	464.232	992.38	117.74
		790.54	430.592	265.756	94.192	333.036	356.584	417.136	117.74	999.108	669.436	528.148	87.464
		780.448	420.5	1069.75	53	427.228	164.836	302.76	63.916	729.988	413.772	1137.03	124.468
		723.26	309.488	131.196	80.736	181.656	104.284	713.168	117.74	945.284	729.988	1688.73	191.748
		615.612	333.036	121.104	80.736	218.66	111.012	302.76	63.916	649.252	353.22	430.592	87.464
		366.676	215.296	689.62	134.56	454.14	158.108	127.832	97.556	555.06	366.676	248.936	90.828
		427.228	248.936	373.404	67.28	433.956	164.836	299.396	67.28	834.272	541.604	592.064	104.284
		474.324	262.392	285.94	70.644	373.404	208.568	228.752	141.288	921.736	706.44	713.168	114.376
		420.5	168.2	911.644	104.284	262.392	174.928	151.38	148.016	659.344	454.14	1005.84	53.824
		746.808	403.68	948.648	117.74	174.928	134.56	225.388	117.74	1059.66	1093.3	531.512	80.736
		581.972	383.496	380.132	100.92	269.12	185.02	185.02	164.836	528.148	336.4	803.996	77.372
		447.412	302.76	228.752	84.1	232.116	164.836	669.436	164.836	878.004	756.9	898.188	53.824
		531.512	333.036	454.14	188.384	259.028	205.204	148.016	121.104	507.964	383.496	827.544	87.464
		531.512	326.308	1682	148.016	232.116	168.2	158.108	104.284	605.52	319.58	629.068	70.644
		423.864	255.664	238.844	87.464	440.684	329.672	612.248	127.832	1412.88	881.368	343.128	77.372
		763.628	400.316	302.76	141.288	383.496	208.568	211.932	124.468	1443.16	817.452	467.596	94.192
		588.7	322.944	491.144	117.74	393.588	181.656	265.756	114.376	921.736	447.412	726.624	201.84
		555.06	427.228	460.868	94.192	211.932	90.828	430.592	84.1	1184.13	598.792	275.848	97.556
		470.96	275.848	373.404	111.012	174.928	104.284	622.34	70.644	558.424	430.592	225.388	100.92
		538.24	228.752	612.248	131.196	333.036	215.296	319.58	74.008	565.152	312.852	521.42	117.74
		790.54	373.404	719.896	309.488	346.492	154.744	689.62	90.828	437.32	205.204	598.792	134.56
		538.24	363.312	692.984	154.744	259.028	144.652	1079.84	47.096	709.804	444.048	457.504	117.74
		666.072	457.504	703.076	124.468	312.852	178.292	413.772	131.196	968.832	433.956	131.196	33.64
		679.528	514.692	531.512	121.104	289.304	127.832	481.052	43.732	309.488	208.568	676.164	94.192
		380.132	188.384	814.088	141.288	292.668	158.108	373.404	47.096	346.492	215.296	1422.97	97.556
		595.428	460.868	551.696	67.28	255.664	90.828	605.52	104.284	1651.72	329.672	733.352	67.28
		625.704	464.232	420.5	84.1	272.484	84.1	319.58	117.74	1702.18	605.52	282.576	67.28
		380.132	222.024	588.7	124.468	285.94	124.468	1046.2	107.648	528.148	427.228	1527.26	111.012
		541.604	423.864	259.028	100.92	336.4	259.028	201.84	77.372	608.884	541.604	635.796	90.828
		541.604	433.956	306.124	114.376	339.764	272.484	824.18	94.192	723.26	366.676	558.424	77.372
		353.22	225.388	262.392	107.648	380.132	248.936	228.752	104.284	1015.93	460.868	178.292	80.736
		410.408	309.488	188.384	198.476	359.948	316.216	373.404	127.832	1180.76	716.532	1163.94	87.464
		588.7	390.224	410.408	90.828	390.224	205.204	349.856	60.552	339.764	306.124	555.06	151.38
		736.716	390.224	393.588	63.916	403.68	225.388	238.844	70.644	306.124	185.02	470.96	84.1
		541.604	363.312	521.42	121.104	393.588	248.936	437.32	77.372	356.584	225.388	666.072	121.104
		793.904	447.412	921.736	80.736	457.504	168.2	306.124	67.28	477.688	427.228	746.808	121.104
		787.176	265.756	521.42	90.828	427.228	188.384	248.936	137.924	655.98	383.496	538.24	181.656
		652.616	343.128	941.92	117.74	245.572	171.564	319.58	168.2	494.508	359.948	339.764	148.016
		571.88	427.228	450.776	208.568	329.672	252.3	285.94	168.2	558.424	538.24	501.236	80.736
		659.344	433.956	622.34	148.016	390.224	195.112	346.492	74.008	1036.11	830.908	783.812	117.74
		346.492	148.016	514.692	111.012	336.4	168.2	333.036	148.016	427.228	245.572	716.532	141.288
		538.24	329.672	306.124	87.464	255.664	151.38	410.408	74.008	450.776	215.296	507.964	94.192
		770.356	235.48	504.6	107.648	403.68	154.744	935.192	191.748	938.556	403.68	1624.81	111.012
		851.092	407.044	306.124	67.28	141.288	121.104	336.4	168.2	689.62	245.572	1211.04	154.744
		568.516	296.032	460.868	97.556	141.288	121.104	272.484	121.104	413.772	309.488	618.976	90.828
		581.972	259.028	531.512	84.1	938.556	225.388	1056.3	134.56	312.852	225.388	642.524	114.376
		817.452	450.776	228.752	104.284	279.212	121.104	625.704	161.472	965.468	736.716	457.504	80.736
		948.648	353.22	195.112	57.188	363.312	144.652	444.048	97.556	306.124	188.384	316.216	80.736
		551.696	329.672	470.96	100.92	487.78	279.212	211.932	158.108	632.432	269.12	666.072	94.192
		413.772	228.752	652.616	134.56	400.316	161.472	780.448	148.016	511.328	655.98	400.316	100.92
		757	336.4	575.244	114.376	474.324	164.836			370.04	326.308	696.348	97.556
		723.26	279.212	393.588	94.192	696.348	222.024	346.492	104.284	326.308	430.592	770.356	80.736
		851.092	568.516	605.52	191.748	141.288	158.108	555.06	94.192	326.308	427.228	958.74	148.016
		538.24	245.572	649.252	131.196	279.212	74.008	97.556	50.46	447.412	228.752	612.248	84.1
		1305.23	531.512	844.364	205.204	218.66	121.104	225.388	117.74	524.784	359.948	265.756	100.92
		810.724	430.592	285.94	154.744	625.704	262.392	1190.86	127.832	373.404	366.676	178.292	70.644
		635.796	487.78	312.852	94.192	666.072	235.48	440.684	77.372	672.8	558.424	736.716	70.644
		561.788	396.952	339.764	80.736	450.776	134.56	729.988	40.368	450.776	285.94	632.432	100.92
		746.808	275.848	723.26	104.284	346.492	269.12	1052.93	104.284	477.688	262.392	551.696	171.564
		427.228	363.312	329.672	87.464	316.216	174.928	524.784	114.376	511.328	272.484	635.796	148.016
		494.508	524.784	349.856	154.744	551.696	228.752	635.796	84.1	699.712	666.072	329.672	134.56
		639.16	299.396	918.372	107.648	380.132	161.472	252.3	74.008	608.884	292.668	1019.29	84.1
		433.956	346.492	625.704	100.92	333.036	151.38	605.52	60.552	400.316	259.028	989.016	161.472
		484.416	396.952	252.3	74.008	370.04	326.308	777.084	60.552	541.604	255.664	477.688	137.924
		454.14	309.488					454.14	67.28
		555.06	269.12	743.444	100.92	181.656	151.38	154.744	43.732	252.3	131.196	400.316	67.28
		235.48	191.748	592.064	100.92	275.848	191.748	235.48	37.004	245.572	171.564	585.336	74.008
		346.492	100.92	144.652	74.008	528.148	195.112	618.976	43.732	430.592	272.484	820.816	74.008
		336.4	222.024	605.52	84.1	427.228	168.2	518.056	37.004	376.768	245.572	359.948	107.648
		195.112	144.652	423.864	84.1	178.292	161.472	259.028	154.744	521.42	319.58	151.38	124.468
		255.664	185.02	198.476	67.28	336.4	208.568	373.404	53.824	430.592	259.028	585.336	94.192
		497.872	185.02	356.584	137.924	259.028	134.56	151.38	158.108	370.04	211.932	541.604	77.372
		376.768	346.492	995.744	201.84	238.844	211.932	218.66	201.84	487.78	403.68	568.516	104.284
		494.508	255.664	349.856	107.648	1079.84	339.764	474.324	84.1	400.316	235.48	238.844	57.188
		403.68	427.228	575.244	121.104	551.696	191.748	114.376	43.732	655.98	417.136	225.388	57.188
		319.58	279.212	719.896	90.828	269.12	158.108	491.144	40.368	430.592	191.748	524.784	57.188
		285.94	148.016	662.708	205.204	222.024	137.924	450.776	111.012	699.712	302.76	703.076	60.552
		359.948	225.388	141.288	50.46	497.872	242.208	497.872	97.556	279.212	222.024	1052.93	198.476
		457.504	346.492	336.4	121.104	558.424	255.664	164.836	63.916	185.02	100.92	366.676	70.644
		524.784	289.304	205.204	60.552	346.492	218.66	972.196	195.112	319.58	269.12	222.024	74.008
		676.164	235.48	174.928	104.284	296.032	144.652	534.876	74.008	571.88	494.508	555.06	151.38
		746.808	151.38	729.988	63.916	312.852	238.844	797.268	201.84	484.416	292.668	538.24	87.464
		423.864	178.292	205.204	63.916	238.844	218.66	339.764	67.28	272.484	191.748	491.144	100.92
		521.42	306.124	171.564	70.644	269.12	242.208	639.16	40.368	575.244	528.148	686.256	80.736
		635.796	174.928	565.152	84.1	548.332	275.848	195.112	97.556	440.684	349.856	773.72	77.372
		521.42	174.928	423.864	141.288	269.12	100.92	339.764	211.932	417.136	440.684	470.96	87.464
		383.496	141.288	484.416	104.284	312.852	151.38	898.188	60.552	343.128	248.936	373.404	87.464
		333.036	211.932	302.76	174.928	188.384	144.652	222.024	90.828	561.788	390.224	888.096	124.468
		343.128	279.212	319.58	275.848	208.568	114.376	222.024	87.464	679.528	558.424	474.324	74.008
		555.06	238.844	602.156	107.648	208.568	124.468	783.812	33.64	989.016	373.404	1005.84	87.464
		635.796	245.572	871.276	114.376	248.936	121.104	1022.66	148.016	649.252	420.5	289.304	57.188
		215.296	269.12	370.04	154.744	148.016	63.916	279.212	121.104	386.86	161.472	1190.86	84.1
		548.332	292.668	161.472	174.928	168.2	63.916	602.156	117.74	373.404	181.656	1180.76	111.012
		275.848	235.48	433.956	121.104	269.12	100.92	928.464	131.196	696.348	316.216	706.44	151.38
		299.396	232.116	178.292	131.196	205.204	114.376	359.948	90.828	588.7	353.22	965.468	121.104
		269.12	329.672	296.032	148.016	289.304	228.752	127.832	144.652	420.5	248.936	1096.66	107.648
		299.396	292.668	232.116	141.288	252.3	181.656	208.568	77.372	417.136	137.924	302.76	100.92
		366.676	259.028	232.116	141.288	181.656	158.108	820.816	100.92	255.664	218.66	410.408	97.556
		447.412	417.136	901.552	141.288	174.928	104.284	205.204	84.1	494.508	359.948	507.964	84.1
		430.592	333.036	396.952	158.108	383.496	232.116	753.536	131.196	366.676	225.388	333.036	90.828
		353.22	248.936	201.84	131.196	326.308	232.116	1103.39	37.004	420.5	255.664	1059.66	90.828
		430.592	296.032	487.78	141.288	457.504	201.84	884.732	104.284	729.988	578.608	635.796	77.372
		393.588	259.028	296.032	137.924	174.928	100.92	652.616	151.38	602.156	514.692	319.58	77.372
		585.336	265.756	262.392	100.92	185.02	158.108	188.384	87.464	359.948	205.204	528.148	77.372
		437.32	208.568	339.764	124.468	467.596	259.028	151.38	67.28	474.324	205.204	1019.29	154.744
		625.704	211.932	605.52	57.188	339.764	158.108	464.232	84.1	299.396	141.288	1412.88	312.852
		699.712	198.476	534.876	53.824	423.864	252.3	1147.12	33.64	632.432	363.312	817.452	148.016
		504.6	366.676	692.984	161.472	279.212	185.02	1217.77	198.476	386.86	222.024	420.5	154.744
		632.432	225.388	454.14	107.648	296.032	141.288	373.404	47.096	514.692	296.032	484.416	100.92
		618.976	205.204	521.42	90.828	511.328	346.492	703.076	43.732	847.728	578.608	302.76	90.828
		531.512	225.388	205.204	144.652	171.564	117.74	383.496	37.004	686.256	296.032	423.864	100.92
		380.132	205.204	662.708	148.016	215.296	117.74	477.688	63.916	952.012	555.06	306.124	100.92
		396.952	285.94	329.672	90.828	373.404	208.568	585.336	97.556	817.452	467.596	282.576	74.008
		477.688	211.932	481.052	80.736	154.744	87.464	541.604	70.644	740.08	427.228	403.68	74.008
		444.048	309.488	208.568	77.372	272.484	148.016	706.44	80.736	383.496	228.752	635.796	141.288
		437.32	282.576	612.248	67.28	400.316	262.392	400.316	104.284	464.232	366.676	292.668	80.736
		427.228	299.396	248.936	137.924	541.604	319.58	716.532	43.732	531.512	326.308	285.94	57.188
		538.24	353.22	592.064	111.012	888.096	437.32	467.596	67.28	289.304	198.476	578.608	104.284
		306.124	242.208	413.772	60.552	511.328	141.288	790.54	43.732	595.428	531.512	1029.38	111.012
		322.944	215.296	444.048	154.744	655.98	80.736	390.224	47.096	814.088	400.316	370.04	74.008
		289.304	292.668	669.436	144.652	205.204	127.832	454.14	63.916	629.068	380.132	548.332	74.008
		602.156	353.22	867.912	208.568	336.4	174.928	615.612	63.916	491.144	393.588	205.204	80.736
		370.04	296.032	349.856	137.924	174.928	168.2	713.168	30.276	353.22	296.032	524.784	104.284
		669.436	245.572	282.576	158.108	275.848	225.388	666.072	60.552	353.22	282.576	450.776	57.188
		578.608	383.496	427.228	188.384	198.476	174.928	1433.06	144.652	376.768	279.212	238.844	100.92
		622.34	275.848	470.96	185.02	622.34	218.66	322.944	144.652	686.256	558.424	312.852	84.1
		427.228	151.38	285.94	137.924	541.604	164.836	524.784	77.372	639.16	605.52	285.94	67.28
		386.86	423.864	309.488	269.12	487.78	242.208	447.412	181.656	1126.94	834.272	699.712	67.28
		248.936	259.028	248.936	191.748	608.884	164.836	615.612	161.472	343.128	346.492	390.224	84.1
		460.868	201.84	571.88	94.192	400.316	181.656	225.388	114.376	518.056	558.424	824.18	94.192
		400.316	326.308	400.316	84.1	538.24	208.568	578.608	107.648	507.964	356.584	373.404	104.284
		373.404	255.664	649.252	80.736	396.952	161.472	282.576	60.552	309.488	201.84	541.604	100.92
		430.592	309.488	1026.02	87.464	269.12	198.476	346.492	50.46	333.036	279.212	743.444	97.556
		541.604	336.4	407.044	43.732	296.032	225.388	524.784	53.824	437.32	343.128	538.24	111.012
		279.212	238.844	255.664	70.644	174.928	141.288	343.128	90.828	356.584	225.388	672.8	121.104
		467.596	144.652	312.852	67.28	255.664	134.56	931.828	127.832	346.492	211.932	561.788	70.644
		770.356	181.656	612.248	117.74	649.252	161.472	370.04	40.368	252.3	208.568	494.508	90.828
		470.96	265.756	528.148	84.1	275.848	185.02	117.74	67.28	575.244	359.948	487.78	74.008
		642.524	430.592	726.624	228.752	275.848	242.208	316.216	100.92	366.676	265.756	676.164	74.008
		454.14	292.668	470.96	80.736	333.036	225.388	339.764	90.828	296.032	161.472	524.784	84.1
		420.5	370.04	592.064	114.376	265.756	245.572	302.76	84.1	218.66	158.108	797.268	84.1
		383.496	242.208	736.716	154.744	322.944	225.388	178.292	70.644	470.96	423.864	642.524	107.648
		901.552	279.212	380.132	97.556	201.84	124.468	958.74	67.28	460.868	248.936	383.496	90.828
		440.684	319.58	555.06	67.28	393.588	151.38	269.12	100.92	548.332	373.404	908.28	148.016
		504.6	326.308	608.884	121.104	322.944	158.108	218.66	151.38	491.144	430.592	141.288	84.1
		780.448	201.84	259.028	70.644	269.12	228.752	1211.04	74.008	386.86	353.22	1974.67	94.192
		521.42	205.204	403.68	161.472	316.216	137.924	333.036	97.556	282.576	198.476	487.78	60.552
		427.228	275.848	232.116	141.288	124.468	111.012	1224.5	84.1	433.956	292.668	417.136	47.096
		615.612	383.496	245.572	148.016	188.384	127.832	423.864	90.828	494.508	393.588	807.36	90.828
		464.232	242.208	131.196	158.108	188.384	168.2	605.52	114.376	319.58	403.68	793.904	90.828
		333.036	235.48	124.468	127.832	205.204	131.196	1285.05	107.648	427.228	370.04	309.488	94.192
		655.98	430.592	430.592	107.648	218.66	185.02	1500.34	134.56	447.412	245.572	262.392	70.644
		642.524	454.14	195.112	70.644	299.396	188.384	716.532	164.836	396.952	148.016	413.772	63.916
		410.408	457.504	427.228	90.828	359.948	205.204	733.352	84.1	269.12	222.024	1069.75	100.92
		548.332	329.672	645.888	84.1	282.576	104.284	269.12	70.644	457.504	353.22	1453.25	57.188
		548.332	349.856	931.828	107.648	282.576	124.468	1930.94	124.468	433.956	316.216	716.532	53.824
		407.044	185.02	716.532	137.924	232.116	164.836	356.584	100.92	713.168	632.432	430.592	70.644
		400.316	245.572	931.828	111.012	373.404	127.832	279.212	124.468	292.668	238.844	346.492	53.824
		396.952	312.852	262.392	74.008	312.852	107.648	783.812	141.288	349.856	272.484	975.56	137.924
		666.072	339.764	302.76	87.464	191.748	121.104	326.308	53.824	393.588	245.572	359.948	87.464
		433.956	339.764	487.78	97.556	174.928	164.836	235.48	87.464	713.168	484.416	565.152	111.012
		407.044	269.12	420.5	77.372	433.956	107.648	440.684	171.564	571.88	386.86	763.628	84.1
		437.32	282.576	1106.76	161.472	366.676	151.38	733.352	151.38	706.44	518.056	521.42	90.828
		252.3	333.036	356.584	70.644	252.3	151.38	743.444	158.108	400.316	232.116	470.96	100.92
		407.044	296.032	565.152	151.38	373.404	80.736	605.52	161.472	592.064	336.4	497.872	121.104
				497.872	168.2	306.124	161.472	393.588	124.468	706.44	531.512	1059.66	141.288
		871.276	272.93			312.852	104.284
		830.241	250.027	1102.85	120.56			376.63	113.562	1103.81	642.562	1173.79	95.43
		1147.39	308.239	527.728	28.3109	425.618	174.637	200.085	87.7956	963.843	473.969	1024.28	95.43
		1402.18	172.092	503.87	74.7535	345.775	129.149	238.257	196.586	610.752	486.693	359.453	79.525
		219.489	130.421	1052.91	84.6146	847.1	197.858	157.778	76.9802	1037.01	820.698	454.883	89.068
		283.745	143.781	308.875	194.041	342.276	199.767	126.604	157.778	518.503	321.281	524.865	130.421
		346.093	190.224	877.638	87.4775	348.001	393.808	677.871	65.5286	785.707	623.476	547.132	89.068
		244.301	153.006	495.918	84.6146	382.674	270.703	191.496	87.7956	633.019	388.082	2188.53	292.652
		153.006	423.391	196.586	215.672	399.216	152.688	84.2965	170.184	575.761	229.032	1078.36	184.498
		383.629	353.727	455.519	95.43	378.221	214.399	525.819	119.606	1161.07	744.354	776.164	89.068
		174.001	118.333	287.562	203.584	1283.85	291.698	86.5232	203.266	967.024	556.675	407.168	66.801
		185.134	136.465	95.7481	186.089	725.268	202.312	73.4811	118.651	668.01	432.616	254.48	95.43
		210.264	150.461	118.333	205.493	237.303	189.269	227.76	60.439	340.367	219.489	302.195	66.801
		282.791	120.56	111.971	64.5743	194.359	276.747	741.491	50.896	473.969	260.842	216.308	69.982
		490.828	288.835	113.244	66.1648	421.801	489.874	98.9291	44.534	286.29	159.05	728.449	111.335
		482.558	256.707	46.4426	81.1155	507.051	242.71	80.4793	102.428	270.385	149.507	1151.52	133.602
		374.086	257.343	81.4336	103.382	448.521	203.266	75.3897	152.052	359.453	260.842	359.453	114.516
		936.486	323.826	117.061	110.063	828.65	420.528	98.611	183.544	403.987	314.919	194.041	63.62
		794.614	470.152	107.836	99.5653	686.778	391.899	582.441	207.401	550.313	413.53	314.919	57.258
		890.68	396.671	531.227	120.878	415.757	168.911	609.48	71.5725	528.046	346.729	687.096	159.05
		515.322	319.054	252.571	206.765	526.456	198.176	86.2051	166.048	760.259	384.901	334.005	60.439
		318.418	338.14	126.604	58.5304	673.1	117.061	85.887	190.86	957.481	279.928	734.811	89.068
		198.176	133.602	112.607	161.913	180.363	109.745	218.217	69.6639	419.892	279.928	534.408	92.249
		177.182	126.922	155.869	130.739	194.041	65.5286	387.128	82.706	257.661	152.688	467.607	76.344
		257.343	79.8431	152.688	137.419	256.389	120.878	741.491	75.7078	432.616	276.747	438.978	79.525
		236.03	174.001	62.9838	87.7956	238.575	235.394	124.695	142.191	521.684	311.738	155.869	63.62
		164.14	173.683	89.068	134.238	351.182	284.381	169.229	113.88	489.874	257.661	604.39	92.249
		307.921	176.864	137.101	70.3001	483.512	223.624	149.825	129.785	547.132	308.557	279.928	63.62
		320.645	222.67	396.034	101.474	197.222	239.529	219.807	149.507	550.313	356.272	528.046	82.706
		389.036	169.547	430.707	62.6657	368.36	250.663	85.2508	83.9784	633.019	356.272	591.666	63.62
		298.696	223.306	73.163	114.834	216.308	109.426	72.5268	142.191	639.381	308.557	543.951	54.077
		247.164	141.236	99.8834	77.6164	453.929	159.368	91.6128	140.918	508.96	334.005	610.752	127.24
		285.972	126.922	217.262	121.196	643.516	355.636	99.8834	69.6639	674.372	286.29	384.901	92.249
		318.736	142.191	695.685	107.518	373.131	321.599	92.249	55.6675	559.856	327.643	337.186	54.077
		234.44	148.553	134.238	125.331	1009.01	550.313	38.8082	80.1612	610.752	311.738	206.765	41.353
		262.114	187.679	130.421	97.0205	297.742	186.725	82.3879	89.068	438.978	222.67	241.756	60.439
		206.129	190.224	238.257	146.962	411.621	170.184	56.9399	201.675	365.815	187.679	200.403	66.801
		252.253	187.679	426.254	92.249	1223.09	273.248	54.077	192.451	324.462	197.222	413.53	146.326
		251.299	145.69	74.4354	61.3933	353.091	195.313	133.602	105.609	461.245	181.317	553.494	117.697
		240.802	229.032	499.099	45.4883	929.806	231.259	63.62	57.258	706.182	346.729	375.358	111.335
		215.672	194.995	192.769	130.421	178.454	218.853	148.235	125.331	340.367	244.937	489.874	89.068
		274.202	180.045	203.902	68.7096	159.368	219.171	1242.18	61.3933	324.462	216.308	458.064	66.801
		241.756	231.577	224.261	88.4318	1075.18	399.852	427.844	48.0331	461.245	283.109	598.028	60.439
		289.789	122.469	196.586	136.783	599.937	371.223	244.937	73.7992	248.118	181.317	238.575	54.077
		344.82	167.957	447.567	128.194	262.433	413.53	327.007	64.2562	254.48	133.602	178.136	57.258
		345.775	188.951	143.145	117.379	395.08	205.493	205.811	141.236	890.68	559.856	578.942	66.801
		590.394	253.208	55.0313	47.715	279.928	407.168	389.983	116.028	785.707	496.236	435.797	98.611
		305.694	246.528	135.192	90.0223	223.306	215.672	299.739	80.575	340.367	209.946	429.435	89.068
		216.626	315.555	461.245	63.3019	213.127	272.612	431.882	99.913	489.874	299.014	521.684	98.611
		476.196	148.553	281.2	76.6621	187.043	232.213	1395.56	170.819	871.594	477.15	779.345	69.982
		436.115	187.679	76.344	79.525	93.8395	97.0205	512.457	48.345	613.933	515.322	464.426	108.154
		252.253	204.856	63.62	73.163	121.196	65.2105	286.847	122.474	518.503	359.453	477.15	85.887
		588.167	222.67	396.353	66.801	729.403	199.131	467.335	138.589	566.218	400.806	699.82	85.887
		829.605	259.888	118.651	180.999	87.4775	133.602	457.666	203.049	372.177	321.281	1116.53	241.756
		418.301	253.526	184.498	56.9399	131.057	343.23	728.398	103.136	305.376	276.747	728.449	168.593
		571.308	251.935	167.002	60.1209	241.756	460.609	502.788	74.129	547.132	232.213	1542.79	273.566
		2030.43	232.213	54.7132	66.801	124.377	361.362	299.739	122.474	349.91	200.403	508.96	139.964
		727.813	225.851	55.6675	71.5725	90.9766	173.364	496.342	128.92	496.236	279.928	340.367	219.489
		217.58	190.542	69.6639	78.5707	363.906	193.405	457.666	154.704	757.078	435.797	419.892	152.688
		464.426	190.86	140.6	113.244	113.562	161.913	177.265	58.014	365.815	413.53	703.001	206.765
		436.115	169.547	105.609	58.5304	131.057	159.686	422.213	93.467	515.322	305.376	496.236	194.041
		243.346	156.505	565.264	44.534	289.789	149.507	177.265	109.582	839.784	423.073	276.747	168.593
		703.001	94.4757	79.525	85.5689	241.756	190.86	306.185	103.136	448.521	254.48	499.417	63.62
		307.921	106.564	162.231	117.061	168.593	205.493	145.035	45.122	553.494	267.204	1479.16	260.842
		326.053	247.164	124.695	98.611	318.418	174.955	290.07	45.122	693.458	410.349	1234.23	124.059
		262.433	191.496	631.428	97.0205	229.032	156.187	473.781	154.704	718.906	299.014	1504.61	203.584
		131.057	206.765	112.607	89.068	367.087	253.526	151.481	83.798	858.87	384.901	1205.6	203.584
		237.621	119.606	54.3951	45.4883	187.679	286.608	235.279	96.69	1288.31	699.82	254.48	95.43
		187.679	211.855	53.1227	81.1155	119.924	136.465	280.401	90.244	563.037	454.883	744.354	232.213
		310.466	208.992	49.6236	81.1155	479.695	247.482	167.596	90.244	413.53	314.919	820.698	92.249
		278.656	271.657	122.15	68.7096	299.014	219.489	473.781	96.69	521.684	747.535	445.34	76.344
		485.421	239.529	513.413	81.1155	344.861	203.049	254.617	93.467	499.417	375.358	1555.51	92.249
		260.524	209.628	51.8503	90.9766	383.537	238.502	447.997	177.265	804.793	330.824	1860.88	104.973
		278.656	141.236	50.2598	101.474	496.342	193.38	232.056	125.697	633.019	244.937	1600.04	120.878
		350.228	122.787	392.853	77.6164	470.558	203.049	702.614	90.244	900.223	470.788	792.069	108.154
		672.145	124.059	248.754	103.382	506.011	315.854	277.178	116.028	1517.34	935.214	680.734	174.955
		127.876	113.88	160.641	127.24	744.513	473.781	293.293	119.251	954.3	687.096	1068.82	89.068
		609.162	46.7607	92.249	106.245	754.182	354.53	647.823	154.704	626.657	410.349	359.453	124.059
		507.37	162.549	60.1209	137.737	573.694	190.157	302.962	135.366	703.001	442.159	264.023	111.335
		240.166	114.516	173.683	123.741	331.969	225.61	180.488	80.575	1250.13	413.53	986.11	124.059
		225.851	133.602	159.05	63.62	235.279	161.15	244.948	61.237	518.503	318.1	362.634	60.439
		114.516	153.006	67.7553	49.6236	522.126	312.631	576.917	38.676	664.829	458.064	967.024	89.068
		259.57	108.154	128.831	141.236	547.91	193.38	389.983	103.136	1132.44	601.209	524.865	98.611
		255.116	219.489	96.7024	109.108	734.844	232.056	87.021	77.352	1269.22	518.503	1313.75	124.059
		366.133	273.248	339.731	76.344	393.206	335.192	154.704	138.589	1727.28	461.245	493.055	57.258
		479.377	137.101	344.82	62.6657	393.206	277.178	206.272	103.136	671.191	343.548	273.566	117.697
		101.156	166.048	327.007	137.101	506.011	257.84	315.854	80.575	1682.75	884.318	222.67	82.706
		225.215	93.5214	555.403	76.344	808.973	509.234	380.314	170.819	1017.92	448.521	505.779	190.86
		173.683	120.878	83.0241	83.0241	351.307	154.704	209.495	203.049	1377.37	750.716	2099.46	241.756
		321.599	192.451	447.567	78.8888	406.098	164.373	460.889	61.237	1288.31	639.381	814.336	76.344
		160.004	240.802	419.892	76.344	634.931	290.07	351.307	96.69	486.693	311.738	588.485	162.231
		355.636	189.588	59.8028	119.606	457.666	145.035	186.934	83.798	547.132	429.435	512.141	89.068
		263.069	119.287	76.344	165.412	467.335	177.265	460.889	186.934	744.354	499.417	772.983	111.335
		315.237	201.357	92.249	190.224	312.631	228.833	348.084	119.251	715.725	321.281	445.34	197.222
		159.05	180.045	239.211	119.924	502.788	261.063	586.586	177.265	575.761	283.109	671.191	162.231
		262.433	163.821	86.5232	81.1155	364.199	122.474	145.035	77.352	658.467	416.711	680.734	174.955
		334.959	134.874	79.8431	85.2508	425.436	215.941	473.781	119.251	884.318	594.847	715.725	143.145
		424.345	263.069	116.743	65.5286	528.572	241.725	489.896	148.258	559.856	340.367	518.503	95.43
		370.905	211.536	265.613	66.1648	225.61	161.15	467.335	186.934	658.467	353.091	1383.73	244.937
		290.743	189.269	346.729	91.6128	219.164	177.265	837.98	106.359	763.44	454.883	1014.74	162.231
		226.487	160.004	119.606	98.611	389.983	222.387	931.447	116.028	718.906	314.919	1078.36	130.421
				246.528	89.7042	380.314	112.805	805.75	138.589	524.865	206.765	521.684	133.602
						212.718	167.596

## Sheet: ex. fig. 3d
		300 mOsm				280 mOsm				400 mOsm
		NSB length (nm)	NSB width (nm)	conn. length (nm)	conn. width (nm)	NSB length (nm)	NSB width (nm)	conn. length (nm)	conn. width (nm)	NSB length (nm)	NSB width (nm)	conn. length (nm)	conn. width (nm)
		890.68	528.046	648.924	178.136	340.367	241.756	330.824	92.249	423.073	327.643	286.29	213.127
		731.63	448.521	591.666	152.688	505.779	273.566	283.109	92.249	480.331	238.575	365.815	162.231
		489.874	311.738	620.295	133.602	636.2	365.815	349.91	181.317	823.879	235.394	607.571	248.118
		531.227	388.082	629.838	98.611	528.046	270.385	725.268	165.412	664.829	375.358	283.109	133.602
		578.942	340.367	1027.46	174.955	365.815	244.937	375.358	76.344	703.001	286.29	820.698	206.765
		636.2	327.643	547.132	98.611	480.331	273.566	267.204	85.887	547.132	299.014	407.168	114.516
		779.345	305.376	321.281	82.706	311.738	257.661	267.204	76.344	893.861	423.073	1068.82	213.127
		480.331	321.281	531.227	89.068	343.548	194.041	365.815	47.715	340.367	184.498	292.652	114.516
		578.942	327.643	292.652	79.525	305.376	181.317	187.679	57.258	372.177	209.946	314.919	127.24
		397.625	279.928	279.928	111.335	321.281	222.67	607.571	79.525	820.698	299.014	508.96	225.851
		365.815	244.937	356.272	152.688	330.824	213.127	540.77	66.801	598.028	295.833	801.612	139.964
		362.634	200.403	483.512	85.887	314.919	197.222	604.39	76.344	461.245	264.023	652.105	101.792
		528.046	260.842	324.462	136.783	413.53	260.842	219.489	98.611	543.951	353.091	534.408	104.973
		486.693	257.661	394.444	101.792	353.091	174.955	842.965	162.231	1068.82	276.747	502.598	111.335
		493.055	244.937	187.679	127.24	792.069	241.756	251.299	194.041	461.245	216.308	591.666	57.258
		537.589	257.661	108.154	120.878	423.073	244.937	690.277	216.308	1199.24	267.204	130.421	92.249
		435.797	225.851	248.118	114.516	575.761	229.032	954.3	260.842	677.553	311.738	365.815	101.792
		464.426	273.566	461.245	79.525	343.548	225.851	394.444	206.765	419.892	216.308	289.471	92.249
		458.064	254.48	400.806	104.973	346.729	159.05	728.449	114.516	435.797	241.756	308.557	108.154
		569.399	251.299	334.005	73.163	693.458	330.824	493.055	85.887	416.711	232.213	124.059	155.869
		877.956	311.738	540.77	108.154	467.607	213.127	677.553	136.783	464.426	235.394	1558.69	178.136
		413.53	206.765	827.06	162.231	397.625	264.023	473.969	79.525	521.684	203.584	286.29	117.697
		423.073	248.118	375.358	111.335	582.123	362.634	257.661	101.792	302.195	143.145	283.109	108.154
		397.625	219.489	1472.8	127.24	448.521	273.566	489.874	60.439	327.643	219.489	155.869	159.05
		470.788	257.661	267.204	73.163	680.734	413.53	254.48	76.344	496.236	264.023	353.091	244.937
		423.073	244.937	270.385	66.801	343.548	213.127	967.024	162.231	610.752	254.48	248.118	149.507
		435.797	194.041	286.29	57.258	617.114	432.616	582.123	73.163	410.349	244.937	556.675	73.163
		391.263	264.023	664.829	111.335	349.91	187.679	273.566	101.792	1021.1	235.394	887.499	108.154
		416.711	295.833	960.662	184.498	862.051	251.299	162.231	47.715	407.168	279.928	130.421	38.172
		531.227	340.367	652.105	79.525	604.39	321.281	286.29	60.439	493.055	349.91	690.277	127.24
		464.426	321.281	785.707	89.068	601.209	318.1	737.992	120.878	454.883	442.159	419.892	133.602
		661.648	321.281	792.069	82.706	400.806	190.86	1246.95	155.869	788.888	372.177	636.2	92.249
		397.625	241.756	715.725	85.887	429.435	229.032	235.394	73.163	359.453	222.67	403.987	146.326
		814.336	337.186	419.892	69.982	467.607	235.394	111.335	60.439	588.485	276.747	181.317	79.525
		728.449	270.385	435.797	85.887	324.462	187.679	416.711	54.077	493.055	244.937	264.023	47.715
		550.313	244.937	699.82	101.792	365.815	203.584	877.956	63.62	534.408	283.109	286.29	82.706
		610.752	283.109	480.331	174.955	563.037	190.86	550.313	111.335	515.322	295.833	394.444	98.611
		353.091	213.127	763.44	219.489	416.711	162.231	648.924	155.869	473.969	260.842	725.268	98.611
		582.123	251.299	391.263	200.403	464.426	162.231	715.725	181.317	442.159	216.308	633.019	124.059
		375.358	216.308	273.566	57.258	244.937	130.421	248.118	108.154	508.96	254.48	661.648	143.145
		575.761	372.177	807.974	117.697	308.557	155.869	645.743	130.421	257.661	162.231	400.806	60.439
		951.119	461.245	334.005	206.765	356.272	143.145	209.946	111.335	190.86	143.145	334.005	95.43
		798.431	302.195	550.313	127.24	807.974	311.738	528.046	79.525	473.969	235.394	489.874	120.878
		400.806	248.118	337.186	89.068	664.829	194.041	260.842	63.62	515.322	232.213	683.915	130.421
		375.358	225.851	353.091	60.439	938.395	334.005	337.186	111.335	823.879	372.177	200.403	181.317
		473.969	264.023	979.748	181.317	607.571	241.756	324.462	101.792	413.53	276.747	699.82	124.059
		515.322	299.014	251.299	63.62	547.132	260.842	566.218	82.706	241.756	117.697	397.625	85.887
		518.503	216.308	286.29	98.611	308.557	257.661	235.394	60.439	407.168	241.756	270.385	92.249
		537.589	279.928	410.349	101.792	295.833	200.403	423.073	101.792	381.72	190.86	292.652	66.801
		750.716	346.729	264.023	82.706	423.073	197.222	1151.52	124.059	734.811	165.412	680.734	82.706
		687.096	302.195	321.281	174.955	674.372	225.851	353.091	82.706	299.014	206.765	795.25	114.516
		757.078	321.281	480.331	171.774	690.277	232.213	769.802	133.602	334.005	267.204	737.992	184.498
		944.757	419.892	270.385	264.023	528.046	241.756	868.413	69.982	477.15	267.204	842.965	165.412
		286.29	149.507	893.861	117.697	610.752	225.851	591.666	104.973	807.974	276.747	260.842	101.792
		206.765	139.964	448.521	66.801	321.281	162.231	1390.1	76.344	477.15	283.109	238.575	92.249
		598.028	397.625	508.96	136.783	540.77	235.394	998.834	95.43	429.435	229.032	582.123	124.059
		515.322	295.833	400.806	66.801	464.426	254.48	397.625	89.068	432.616	289.471	1072	162.231
		731.63	426.254	610.752	69.982	575.761	286.29	279.928	79.525	674.372	238.575	270.385	171.774
		553.494	311.738	550.313	79.525	706.182	372.177	1256.49	133.602	321.281	213.127	464.426	149.507
		458.064	337.186	1072	143.145	419.892	222.67	372.177	120.878	489.874	248.118	715.725	219.489
		868.413	461.245	318.1	69.982	502.598	251.299	400.806	162.231	442.159	200.403	1192.88	143.145
		349.91	254.48	384.901	117.697	289.471	187.679	324.462	197.222	343.548	273.566	318.1	127.24
		353.091	251.299	591.666	60.439	416.711	203.584	1145.16	127.24	353.091	238.575	235.394	152.688
		416.711	276.747	687.096	54.077	391.263	149.507	652.105	209.946	368.996	251.299	397.625	143.145
		324.462	241.756	384.901	60.439	486.693	260.842	572.58	152.688	1161.07	299.014	543.951	127.24
		445.34	238.575	292.652	69.982	862.051	343.548	206.765	203.584	289.471	162.231	671.191	92.249
		591.666	305.376	346.729	73.163	493.055	187.679	483.512	187.679	461.245	264.023	321.281	95.43
		537.589	337.186	372.177	73.163	566.218	267.204	365.815	66.801	458.064	222.67	680.734	69.982
		356.272	197.222	276.747	63.62	766.621	229.032	960.662	136.783	585.304	264.023	241.756	85.887
		620.295	423.073	416.711	89.068	432.616	162.231	559.856	171.774	712.544	327.643	270.385	124.059
		1043.37	524.865	353.091	54.077	423.073	155.869	216.308	219.489	543.951	273.566	225.851	124.059
		496.236	270.385	578.942	66.801	798.431	219.489	448.521	152.688	569.399	235.394	270.385	155.869
		766.621	340.367	365.815	63.62	664.829	187.679	578.942	114.516	410.349	200.403	407.168	162.231
		967.024	302.195	668.01	50.896	461.245	229.032	842.965	165.412	502.598	222.67	197.222	114.516
		515.322	213.127	279.928	85.887	515.322	260.842	741.173	104.973	477.15	254.48	629.838	155.869
		553.494	241.756	451.702	79.525	655.286	200.403	397.625	60.439	442.159	295.833	747.535	104.973
		435.797	219.489	372.177	162.231	508.96	264.023	372.177	63.62	610.752	356.272	1246.95	152.688
		435.797	248.118	690.277	111.335	391.263	206.765	400.806	60.439	941.576	330.824	537.589	89.068
		591.666	349.91	397.625	63.62	543.951	337.186	416.711	98.611	578.942	283.109	302.195	98.611
		470.788	314.919	314.919	69.982	400.806	168.593	569.399	38.172	648.924	302.195	429.435	104.973
		394.444	187.679	757.078	50.896	505.779	213.127	394.444	69.982	346.729	248.118	515.322	98.611
		391.263	216.308	410.349	73.163	744.354	235.394	384.901	63.62	1084.72	489.874	318.1	104.973
		454.883	222.67	139.964	98.611	559.856	165.412	213.127	89.068	410.349	190.86	108.154	73.163
		610.752	213.127	356.272	79.525	578.942	264.023	556.675	120.878	540.77	238.575	620.295	213.127
		957.481	238.575	416.711	54.077	613.933	219.489	811.155	232.213	397.625	219.489	585.304	139.964
		480.331	238.575	279.928	69.982	499.417	203.584	1011.56	197.222	578.942	254.48	489.874	117.697
		668.01	330.824	572.58	82.706	403.987	254.48	502.598	222.67	403.987	194.041	836.603	184.498
		442.159	225.851	305.376	162.231	400.806	213.127	1027.46	200.403	722.087	254.48	1046.55	209.946
		388.082	229.032	381.72	101.792	283.109	209.946	302.195	260.842	572.58	241.756	862.051	124.059
		353.091	194.041	792.069	108.154	292.652	187.679	683.915	69.982	438.978	279.928	827.06	146.326
		349.91	187.679	1084.72	155.869	604.39	219.489	890.68	146.326	473.969	219.489	868.413	206.765
		454.883	270.385	248.118	130.421	372.177	241.756	388.082	76.344	413.53	200.403	737.992	174.955
		543.951	324.462	696.639	111.335	534.408	295.833	766.621	152.688	442.159	168.593	264.023	194.041
		359.453	190.86	629.838	76.344	537.589	267.204	432.616	69.982	575.761	321.281	340.367	165.412
		575.761	378.539	569.399	50.896	515.322	251.299	982.929	69.982	537.589	200.403	410.349	63.62
		413.53	270.385	203.584	95.43	464.426	219.489	639.381	89.068	286.29	159.05	508.96	111.335
		563.037	206.765	143.145	50.896	496.236	209.946	413.53	104.973	419.892	238.575	324.462	168.593
		454.883	206.765	938.395	194.041	601.209	197.222	547.132	82.706	416.711	209.946	337.186	120.878
		388.082	292.652	559.856	244.937	279.928	200.403	222.67	57.258	531.227	254.48	470.788	133.602
		429.435	321.281	833.422	206.765	267.204	190.86	591.666	66.801	464.426	232.213	203.584	92.249
		384.901	241.756	267.204	178.136	362.634	244.937	241.756	60.439	448.521	203.584	324.462	108.154
		232.213	162.231	200.403	82.706	563.037	260.842	340.367	130.421	604.39	283.109	569.399	63.62
		194.041	171.774	267.204	104.973	668.01	267.204	445.34	89.068	769.802	279.928	521.684	73.163
		569.399	216.308	499.417	139.964	470.788	254.48	394.444	98.611	804.793	260.842	429.435	143.145
		1110.17	295.833	391.263	98.611	521.684	225.851	413.53	98.611	798.431	299.014	722.087	270.385
		528.046	235.394	238.575	181.317	451.702	251.299	308.557	181.317	591.666	302.195	318.1	149.507
		448.521	190.86	114.516	181.317	547.132	264.023	512.141	181.317	588.485	279.928	928.852	203.584
		384.901	235.394	852.508	124.059	1132.44	540.77	391.263	111.335	842.965	283.109	467.607	219.489
		381.72	200.403	499.417	104.973	553.494	343.548	394.444	213.127	671.191	346.729	922.49	410.349
		842.965	381.72	190.86	187.679	817.517	451.702	1068.82	127.24	766.621	381.72	833.422	292.652
		375.358	219.489	712.544	101.792	811.155	311.738	419.892	104.973	807.974	508.96	604.39	133.602
		394.444	203.584	388.082	155.869	909.766	426.254	356.272	104.973	1100.63	413.53	874.775	232.213
		438.978	219.489	1110.17	69.982	601.209	286.29	2153.54	289.471	381.72	257.661	508.96	171.774
		432.616	238.575	1161.07	101.792	569.399	321.281	394.444	63.62	477.15	276.747	543.951	152.688
		464.426	238.575	1122.89	95.43	384.901	200.403	607.571	136.783	502.598	375.358	1211.96	197.222
		706.182	238.575	232.213	130.421	512.141	289.471	1584.14	174.955	715.725	378.539	652.105	197.222
		397.625	159.05	776.164	213.127	846.146	493.055	168.593	76.344	432.616	264.023	680.734	111.335
		423.073	206.765	388.082	139.964	445.34	241.756	763.44	117.697	480.331	219.489	254.48	120.878
		585.304	257.661	419.892	120.878	438.978	276.747	429.435	79.525	811.155	445.34	467.607	54.077
		442.159	200.403	706.182	76.344	588.485	330.824	569.399	34.991	359.453	213.127	486.693	95.43
		229.032	206.765	187.679	108.154	260.842	165.412	136.783	184.498	448.521	216.308	1374.19	101.792
		419.892	187.679	928.852	101.792	264.023	171.774	302.195	229.032	683.915	353.091	451.702	111.335
		543.951	209.946	610.752	85.887	384.901	295.833	467.607	209.946	594.847	314.919	438.978	139.964
		397.625	159.05	1021.1	69.982	426.254	235.394	483.512	178.136	512.141	219.489	155.869	89.068
		343.548	143.145	372.177	136.783	397.625	260.842	677.553	209.946	547.132	241.756	209.946	85.887
		219.489	124.059	356.272	82.706	648.924	248.118	467.607	38.172	391.263	225.851	461.245	89.068
		458.064	178.136	356.272	50.896	493.055	270.385	512.141	79.525	416.711	238.575	559.856	146.326
		292.652	111.335	267.204	305.376	451.702	251.299	423.073	66.801	438.978	197.222	677.553	117.697
		575.761	159.05	493.055	213.127	381.72	229.032	556.675	69.982	499.417	254.48	289.471	73.163
		489.874	162.231	244.937	117.697	349.91	187.679	257.661	82.706	448.521	305.376	302.195	82.706
		620.295	229.032	467.607	146.326	553.494	238.575	203.584	85.887	429.435	241.756	531.227	114.516
		451.702	318.1	222.67	104.973	426.254	229.032	515.322	190.86	394.444	292.652	438.978	111.335
		757.078	276.747	248.118	50.896	734.811	225.851	273.566	171.774	324.462	168.593	353.091	139.964
		461.245	213.127	194.041	89.068	448.521	244.937	521.684	60.439	308.557	216.308	655.286	120.878
		394.444	267.204	267.204	73.163	534.408	225.851	566.218	104.973	334.005	209.946	448.521	108.154
		483.512	216.308	575.761	155.869	426.254	232.213	343.548	76.344	407.168	267.204	601.209	114.516
		381.72	197.222	314.919	130.421	416.711	200.403	273.566	76.344	289.471	254.48	585.304	69.982
		381.72	264.023	343.548	92.249	375.358	184.498	1161.07	168.593	435.797	216.308	636.2	181.317
		365.815	248.118	575.761	139.964	85.887	238.575	489.874	190.86	286.29	155.869	127.24	127.24
		334.005	187.679	165.412	168.593	785.707	279.928	578.942	187.679	496.236	292.652	623.476	133.602
		483.512	184.498	200.403	85.887	642.562	292.652	877.956	248.118	394.444	181.317	1224.68	117.697
		636.2	197.222	362.634	117.697	731.63	292.652	1208.78	337.186	410.349	260.842	696.639	101.792
		432.616	244.937	343.548	82.706	480.331	311.738	741.173	60.439	343.548	181.317	159.05	98.611
		438.978	206.765	658.467	127.24	410.349	343.548	712.544	111.335	594.847	146.326	343.548	152.688
		505.779	238.575	426.254	85.887	458.064	305.376	785.707	57.258	403.987	194.041	276.747	108.154
		295.833	162.231	811.155	104.973	750.716	229.032	690.277	60.439	473.969	232.213	194.041	127.24
		499.417	248.118	321.281	101.792	416.711	235.394	706.182	108.154	642.562	241.756	547.132	108.154
		448.521	232.213	779.345	85.887	324.462	200.403	690.277	127.24	467.607	117.697	578.942	114.516
		512.141	178.136	1186.51	104.973	292.652	216.308	1262.86	60.439	368.996	241.756	327.643	98.611
		648.924	194.041	715.725	139.964	594.847	321.281	368.996	104.973	330.824	238.575	877.956	95.43
		330.824	187.679	1037.01	139.964	543.951	232.213	687.096	260.842	340.367	194.041	302.195	85.887
		270.385	190.86	496.236	117.697	362.634	197.222	1809.99	136.783	362.634	184.498	270.385	69.982
		442.159	200.403	677.553	85.887	823.879	318.1	324.462	194.041	642.562	305.376	629.838	63.62
		461.245	353.091	1011.56	114.516	604.39	270.385	438.978	104.973	391.263	225.851	353.091	60.439
		378.539	229.032	613.933	124.059	690.277	451.702	324.462	85.887	359.453	165.412	591.666	89.068
		423.073	216.308	267.204	197.222	486.693	305.376	337.186	38.172	451.702	197.222	677.553	111.335
		537.589	190.86	671.191	136.783	515.322	292.652	782.526	181.317	232.213	194.041	244.937	54.077
		951.119	190.86	496.236	120.878	814.336	381.72	744.354	101.792	346.729	152.688	737.992	63.62
		477.15	203.584	356.272	60.439	508.96	229.032	712.544	117.697	311.738	181.317	251.299	76.344
		737.992	171.774	267.204	104.973	655.286	324.462	515.322	174.955	623.476	276.747	337.186	152.688
		1002.01	168.593	330.824	101.792	578.942	314.919	982.929	143.145	283.109	159.05	722.087	114.516
		362.634	203.584	486.693	95.43	725.268	334.005	349.91	187.679	458.064	149.507	458.064	89.068
		900.223	162.231	788.888	124.059	1530.06	273.566	585.304	60.439	445.34	168.593	413.53	104.973
		922.49	171.774	260.842	264.023	521.684	260.842	337.186	104.973	423.073	187.679	305.376	171.774
		426.254	213.127	458.064	168.593	709.363	362.634	623.476	155.869	423.073	327.643	394.444	76.344
		448.521	165.412	973.386	174.955	642.562	279.928	356.272	171.774	693.458	244.937	362.634	178.136
		661.648	206.765	521.684	104.973	575.761	283.109	349.91	130.421	639.381	260.842	680.734	120.878
		515.322	257.661	391.263	117.697	508.96	197.222	426.254	143.145	400.806	168.593	311.738	120.878
		553.494	190.86	489.874	155.869	438.978	286.29	292.652	89.068	397.625	254.48	461.245	101.792
		470.788	244.937	556.675	155.869	451.702	229.032	1062.45	139.964	477.15	225.851	591.666	104.973
		671.191	187.679	550.313	66.801	728.449	178.136	330.824	190.86	340.367	178.136	108.154	168.593
		502.598	299.014	1103.81	92.249	531.227	244.937	563.037	76.344	321.281	254.48	136.783	133.602
		461.245	162.231	461.245	76.344	413.53	152.688	690.277	206.765	426.254	238.575	232.213	117.697
		279.928	209.946	687.096	82.706	267.204	136.783	986.11	143.145	378.539	244.937	133.602	117.697
		454.883	171.774	286.29	127.24	283.109	149.507	1135.62	165.412	413.53	238.575	321.281	89.068
		772.983	254.48	273.566	82.706	550.313	337.186	340.367	76.344	416.711	238.575	159.05	85.887
		569.399	159.05	524.865	120.878	598.028	334.005	372.177	130.421	515.322	222.67	187.679	69.982
		391.263	330.824	321.281	124.059	607.571	273.566	359.453	149.507	458.064	362.634	248.118	60.439
		486.693	273.566	419.892	63.62	766.621	248.118	1606.4	187.679	515.322	219.489	270.385	63.62
		461.245	267.204	416.711	60.439	400.806	302.195	152.688	178.136	556.675	232.213	613.933	73.163
		337.186	327.643	190.86	82.706	941.576	416.711	1005.2	159.05	989.291	209.946	302.195	57.258
		766.621	251.299	769.802	95.43	528.046	289.471	426.254	152.688	556.675	232.213	801.612	92.249
		435.797	391.263	403.987	92.249	400.806	248.118	604.39	136.783	766.621	267.204	251.299	76.344
		467.607	244.937	279.928	108.154	353.091	194.041	464.426	155.869	337.186	219.489	744.354	108.154
		664.829	273.566	467.607	73.163	372.177	219.489	604.39	136.783	512.141	200.403	235.394	63.62
		795.25	276.747	419.892	104.973	432.616	238.575	356.272	146.326	423.073	299.014	442.159	95.43
		674.372	381.72	435.797	244.937	954.3	190.86	652.105	66.801	461.245	222.67	384.901	120.878
		477.15	375.358	165.412	108.154	435.797	187.679	330.824	111.335	461.245	184.498	241.756	98.611
		1062.45	229.032	283.109	111.335	671.191	292.652	206.765	127.24	305.376	197.222	295.833	155.869
		356.272	168.593	604.39	85.887	378.539	216.308	311.738	76.344	264.023	155.869	515.322	57.258
		639.381	257.661	820.698	89.068	461.245	302.195	741.173	111.335	241.756	171.774	311.738	63.62
		413.53	174.955	543.951	54.077	935.214	416.711	696.639	92.249	235.394	124.059	419.892	111.335
		454.883	219.489	690.277	200.403	543.951	283.109	776.164	155.869	244.937	146.326	372.177	139.964
		563.037	251.299	655.286	181.317	416.711	225.851	394.444	133.602	346.729	127.24	486.693	146.326
		528.046	187.679	442.159	171.774	626.657	270.385	842.965	127.24	356.272	241.756	438.978	114.516
		741.173	321.281	820.698	98.611	588.485	299.014	928.852	136.783	340.367	159.05	388.082	136.783
		451.702	206.765	362.634	47.715	772.983	330.824	862.051	133.602	375.358	219.489	435.797	130.421
		890.68	330.824	229.032	104.973	349.91	203.584	534.408	111.335	496.236	292.652	585.304	98.611
		515.322	184.498	836.603	82.706	461.245	270.385	1062.45	101.792	378.539	232.213	302.195	89.068
		645.743	292.652	359.453	63.62	798.431	197.222	531.227	69.982	508.96	260.842	346.729	104.973
		473.969	225.851	591.666	44.534	489.874	194.041	753.897	101.792	359.453	190.86	174.955	124.059
		499.417	181.317	318.1	50.896	578.942	311.738	209.946	34.991	407.168	251.299	324.462	178.136
		553.494	279.928	652.105	98.611	604.39	311.738	461.245	124.059	967.024	143.145	429.435	130.421
		862.051	283.109	578.942	213.127	652.105	327.643	340.367	73.163	515.322	184.498	636.2	152.688
		912.947	318.1	346.729	159.05	594.847	432.616	209.946	73.163	454.883	194.041	283.109	162.231
		458.064	213.127	941.576	203.584	493.055	346.729	486.693	89.068	435.797	216.308	938.395	162.231
		489.874	171.774	337.186	85.887	308.557	174.955	461.245	92.249	362.634	178.136	194.041	47.715
		429.435	222.67	279.928	114.516	442.159	257.661	874.775	181.317	276.747	133.602	181.317	47.715
		601.209	244.937	283.109	149.507	648.924	314.919	932.033	174.955	276.747	337.186	232.213	89.068
		553.494	222.67	267.204	85.887	569.399	273.566	633.019	299.014	251.299	184.498	213.127	162.231
		435.797	181.317	397.625	136.783	467.607	235.394	362.634	276.747	493.055	155.869	159.05	92.249
		877.956	206.765	467.607	197.222	410.349	299.014	674.372	127.24	403.987	159.05	165.412	82.706
		394.444	229.032	944.757	117.697	897.042	423.073	330.824	104.973	442.159	254.48	232.213	95.43
		477.15	206.765	1024.28	155.869	559.856	299.014	470.788	104.973	244.937	171.774	648.924	60.439
		493.055	264.023	235.394	89.068	582.123	283.109	327.643	238.575	257.661	114.516	916.128	117.697
		286.29	136.783	168.593	92.249	559.856	311.738	470.788	136.783	400.806	130.421	292.652	127.24
		378.539	146.326	184.498	181.317	464.426	197.222	305.376	92.249	381.72	130.421	241.756	73.163
		423.073	219.489	636.2	187.679	493.055	209.946	264.023	108.154	407.168	194.041	120.878	63.62
		429.435	264.023	200.403	146.326	531.227	200.403	454.883	270.385	391.263	181.317	171.774	85.887
		454.883	318.1	104.973	63.62	620.295	289.471	1584.14	174.955	340.367	181.317	537.589	111.335
		403.987	209.946	238.575	98.611	1021.1	435.797	276.747	60.439	337.186	130.421	251.299	124.059
		197.222	168.593	127.24	44.534	591.666	416.711	524.865	124.059	346.729	159.05	254.48	73.163
		194.041	149.507	181.317	44.534	550.313	279.928	661.648	111.335	384.901	124.059	703.001	54.077
		480.331	257.661	429.435	98.611	629.838	270.385	461.245	108.154	241.756	165.412	524.865	57.258
		241.756	159.05	197.222	149.507	636.2	407.168	521.684	162.231	289.471	149.507	435.797	146.326
		222.67	174.955	334.005	165.412	521.684	216.308	302.195	82.706	235.394	111.335	585.304	89.068
		330.824	235.394	636.2	117.697	1250.13	410.349	423.073	54.077	305.376	130.421	642.562	136.783
		295.833	241.756	601.209	117.697	897.042	340.367	677.553	108.154	308.557	130.421	378.539	69.982
		340.367	248.118	384.901	50.896	1030.64	270.385	330.824	95.43	286.29	178.136	378.539	60.439
		206.765	206.765	505.779	143.145	607.571	426.254	798.431	155.869	340.367	178.136	613.933	69.982
		505.779	260.842	423.073	82.706	747.535	391.263	779.345	136.783	378.539	184.498	225.851	76.344
		222.67	219.489	213.127	41.353	938.395	413.53	292.652	92.249	346.729	146.326	254.48	41.353
		260.842	98.611	327.643	54.077	1075.18	391.263	486.693	57.258	308.557	149.507	264.023	31.81
		187.679	76.344	337.186	187.679	400.806	165.412	480.331	174.955	346.729	171.774	823.879	104.973
		753.897	283.109	852.508	190.86	397.625	251.299	652.105	244.937	372.177	124.059	213.127	54.077
		642.562	308.557	429.435	178.136	416.711	232.213	286.29	206.765	830.241	168.593	407.168	60.439
		607.571	251.299	330.824	190.86	454.883	283.109	633.019	95.43	276.747	111.335	473.969	101.792
		1126.07	327.643	900.223	213.127	445.34	216.308	569.399	76.344	286.29	101.792	664.829	162.231
		668.01	407.168	254.48	235.394	626.657	267.204	327.643	54.077	372.177	111.335	703.001	69.982
		884.318	292.652	687.096	190.86	585.304	334.005	375.358	76.344	244.937	124.059	222.67	85.887
		620.295	448.521	852.508	114.516	801.612	324.462	830.241	146.326	375.358	168.593	232.213	60.439
		722.087	346.729	394.444	95.43	585.304	273.566	308.557	273.566	337.186	162.231	146.326	76.344
		1084.72	209.946	244.937	197.222	607.571	273.566	687.096	98.611	229.032	111.335	216.308	73.163
		540.77	302.195	486.693	136.783	528.046	324.462	655.286	73.163	407.168	178.136	359.453	120.878
		613.933	372.177	1075.18	168.593	407.168	232.213	314.919	159.05	442.159	133.602	954.3	133.602
		604.39	264.023	343.548	181.317	747.535	429.435	200.403	69.982	839.784	219.489	260.842	229.032
		728.449	279.928	368.996	127.24	528.046	260.842	591.666	133.602	435.797	162.231	403.987	60.439
		661.648	302.195	489.874	79.525	1017.92	442.159	365.815	162.231	330.824	194.041	388.082	85.887
		438.978	209.946	798.431	79.525	585.304	346.729	353.091	79.525	486.693	232.213	235.394	60.439
		429.435	254.48	378.539	117.697	769.802	458.064	432.616	95.43	668.01	206.765	270.385	66.801
		381.72	260.842	292.652	168.593	426.254	289.471	458.064	60.439	874.775	308.557	454.883	38.172
		598.028	311.738	505.779	108.154	432.616	254.48	423.073	95.43	559.856	168.593	219.489	34.991
		477.15	273.566	327.643	114.516	496.236	311.738	524.865	187.679	349.91	139.964	302.195	54.077
		521.684	286.29	524.865	73.163	394.444	314.919	1253.31	146.326	410.349	136.783	222.67	178.136
		454.883	254.48	292.652	47.715	410.349	190.86	668.01	155.869	267.204	130.421	712.544	136.783
		378.539	184.498	321.281	41.353	582.123	181.317	633.019	149.507	267.204	171.774	381.72	54.077
		477.15	222.67	744.354	60.439	340.367	257.661	922.49	168.593	241.756	127.24	200.403	69.982
		594.847	327.643	626.657	54.077	518.503	295.833	388.082	168.593	222.67	143.145	365.815	47.715
		270.385	124.059	365.815	127.24	426.254	257.661	973.386	85.887	563.037	213.127	181.317	79.525
		254.48	127.24	346.729	155.869	384.901	276.747	629.838	89.068	505.779	206.765	343.548	79.525
		190.86	133.602	299.014	130.421	521.684	257.661	655.286	124.059	235.394	143.145	394.444	152.688
		712.544	219.489	260.842	95.43	493.055	292.652	461.245	101.792	229.032	120.878	489.874	47.715
		435.797	203.584	731.63	73.163	563.037	343.548	448.521	85.887	416.711	235.394	194.041	76.344
		591.666	216.308	435.797	124.059	598.028	353.091	1167.43	111.335	302.195	222.67	321.281	50.896
		416.711	222.67	442.159	85.887	512.141	334.005	489.874	89.068	270.385	108.154	95.43	101.792
		648.924	257.661	200.403	124.059	413.53	203.584	521.684	108.154	391.263	162.231	190.86	98.611
		232.213	181.317	213.127	92.249	769.802	397.625	588.485	104.973	330.824	149.507	254.48	89.068
		483.512	136.783	216.308	82.706	728.449	299.014	168.593	47.715	362.634	117.697	368.996	60.439
		480.331	95.43	353.091	57.258	547.132	330.824	900.223	117.697	353.091	159.05	407.168	44.534
		353.091	120.878	566.218	235.394	550.313	276.747	725.268	95.43	324.462	168.593	566.218	85.887
		343.548	85.887	683.915	120.878	458.064	206.765	690.277	181.317	327.643	165.412	146.326	168.593
		327.643	257.661	1657.3	155.869	830.241	410.349	403.987	235.394	368.996	168.593	114.516	162.231
		855.689	174.955	645.743	63.62	610.752	302.195	124.059	238.575	540.77	229.032	334.005	127.24
		251.299	159.05	1351.92	146.326	598.028	241.756	388.082	139.964	458.064	190.86	540.77	146.326
		515.322	219.489	391.263	267.204	582.123	222.67	171.774	209.946	349.91	184.498	337.186	54.077
		346.729	130.421	330.824	98.611	852.508	174.955	712.544	136.783	397.625	232.213	397.625	63.62
		394.444	209.946	718.906	155.869	1355.11	419.892	267.204	38.172	308.557	155.869	839.784	213.127
		279.928	117.697	690.277	76.344	636.2	305.376	690.277	139.964	279.928	152.688	505.779	219.489
		578.942	321.281	426.254	79.525	394.444	190.86	543.951	82.706	477.15	133.602	515.322	238.575
		407.168	305.376	410.349	54.077	636.2	295.833	251.299	178.136	384.901	181.317	582.123	305.376
		769.802	397.625	251.299	47.715	1224.68	270.385	346.729	98.611	324.462	165.412	305.376	108.154
		652.105	337.186	95.43	85.887	591.666	216.308	804.793	295.833	391.263	190.86	340.367	117.697
		951.119	299.014	117.697	165.412	932.033	508.96	235.394	260.842	489.874	257.661	372.177	162.231
		578.942	235.394	489.874	95.43	569.399	273.566	922.49	133.602	362.634	190.86	722.087	114.516
		970.205	206.765	438.978	209.946	1068.82	346.729	760.259	95.43	260.842	203.584	197.222	79.525
		423.073	216.308	330.824	181.317	537.589	283.109	451.702	108.154	334.005	200.403	989.291	155.869
		575.761	311.738	241.756	95.43	429.435	165.412	954.3	133.602	305.376	171.774	213.127	152.688
		454.883	311.738	842.965	98.611	766.621	308.557	900.223	117.697	267.204	149.507	566.218	152.688
		442.159	171.774	181.317	146.326	496.236	321.281	639.381	152.688	314.919	190.86	442.159	162.231
		636.2	305.376	403.987	168.593	438.978	219.489	356.272	152.688	343.548	184.498	543.951	117.697
		591.666	311.738	219.489	146.326	696.639	375.358	241.756	197.222	314.919	181.317	582.123	111.335
		725.268	384.901	744.354	232.213	792.069	178.136	477.15	114.516	346.729	152.688	378.539	66.801
		763.44	283.109	483.512	187.679	687.096	241.756	540.77	111.335	391.263	200.403	400.806	60.439
		384.901	181.317	728.449	63.62	375.358	194.041	372.177	146.326	340.367	184.498	760.259	155.869
		308.557	190.86	636.2	101.792	359.453	229.032	438.978	143.145	604.39	248.118	881.137	133.602
		209.946	174.955	623.476	69.982	1068.82	295.833	181.317	238.575	668.01	194.041	486.693	104.973
		388.082	244.937	283.109	139.964	900.223	289.471	292.652	69.982	213.127	194.041	174.955	108.154
		152.688	162.231	343.548	47.715	779.345	318.1	200.403	130.421	337.186	203.584	346.729	76.344
		629.838	403.987	178.136	57.258	1014.74	340.367	270.385	270.385	642.562	314.919	728.449	82.706
		426.254	219.489	620.295	82.706	629.838	327.643	473.969	146.326	413.53	197.222	521.684	104.973
		760.259	276.747	289.471	50.896	480.331	241.756	556.675	159.05	400.806	190.86	302.195	85.887
		489.874	143.145	168.593	50.896	359.453	337.186	585.304	63.62	499.417	203.584	289.471	79.525
		416.711	174.955	216.308	47.715	473.969	314.919	349.91	222.67	585.304	235.394	528.046	92.249

## Sheet: ex. fig. 3e
			NSB length		NSB width		conn. length		conn. width
			distance (nm)	sem (nm)	distance (nm)	sem (nm)	distance (nm)	sem (nm)	distance (nm)	sem (nm)	N
		300 mOsm	508	9.367	245.7	3.862	486	14.16	113.9	2.696	3
		280 mOsm	564.5	10.16	267.6	3.701	541.4	16.35	125.4	3.169	3
		400 mOsm	472.2	8.376	228	3.186	456.7	12.88	117.7	2.573	3
