# Supplementary material for: Membrane mechanics dictate axonal pearls-on-a-string morphology and function
Source: Nat Neurosci. 2024 Dec 2;28(1):49–61. doi: 10.1038/s41593-024-01813-1 (PMC11706780; doi:10.1038/s41593-024-01813-1)
Supplement: Supplementary file 10 — Replicate measurements of axon dimensions. [file 41593_2024_1813_MOESM10_ESM.xlsx]

## Sheet: ex. fig. 4b
		control	MβCD
		2458.13	26.8914
		3492.21	22.7551
		4038.19	30.9768
		2841.66	17.8262
		1712.24	17.0332
		3049.35	18.7567
		2366.91	14.5396
		6240.6	17.8487
		1666.87	78.2804
		1106.36	13.3801
		6990.31	48.5667
		2608.34	23.8443
		1715.33	27.6563
		4772.2	33.7771
		2386.66	66.3304
		2666.38	23.0586
		1634.21	35.1616
		2781.07	37.7799
		1060.89	33.8353
		869.263	91.2237
		717.793	36.2801
		1284.76	51.1665
		1469.86	41.6701
		4536.29	100.772
		3498.76	47.3049
		1646.3	21.7396
		4818.17	23.1211
		1793.14	46.5982
		5114.91	40.0009
		3902.79	34.2735
		3043.94	20.0145
		2914.56	23.7057
		3075.21	18.2162
		516.437	75.2619
		3145.88	71.7817
		3749.65	112.519
		7471.82	113.086
		2859.16	62.8495
		4069.09	92.2774
		8038.93	59.8688
		6920.86	29.5231
		1807.98	30.4945
		3978.69	37.6511
		686.998	47.5985
		1913.06	63.299
		1375.92	51.5544
		2502.02	42.5513
		2156.92	50.3945
		1917.74	85.1151
		2772.95	64.8081
		2095.22	29.8155
		2251.82	32.7541
		1503.43	47.7747
		3767.01	245.885
		4086.96	162.217
		6038.21	155.868
		2454.69	115.285
		2906.72	103.232
		2960.41	92.5837
		3769.94	215.141
		1292	79.9605
		1414.47	83.82
		2517.16	149.559
		3342.08	98.1565
		478.777	225.467
		357.18	179.009
		2798.87	111.595
		4241.03	177.04
		5359.53	98.2843
		7006.14	163.499
		4104.15	69.0807
		5925.2	80.8022
		2062.95	107.257
		2600.68	84.3401
		2428.83	94.5788
		1613.16	94.6345
		1829.35	110.073
		691.94	147.706
		1407.13	160.546
		1557.77	74.6063
		1291.46	87.4979
		1229.77	80.0688
		410.103	149.682
		1467.75	85.5737
		3479.62	117.432
		1441.58	97.2592
		2741.03	159.833
		2562.96	105.389
		2583.28	128.212
		1160.86	109.93
		1549.58	78.9237
		1624.57	64.2961
		2555.28	86.3083
		2910.07	131.677
		2937.41	245.698
		2978.45	56.6734
		2076.49	100.001
		4533.16	163.944
		6378.56	127.93
		1556.41	129.83
		2160.65	295.849
		11199.2	135.397
		8526.13	428.03
		7216.76	213.749
		9526.22	496.269
		1403.66	341.397
		1396.33	419.439
		5355.84	354.633
		10240.4	498.198
		10056.9	139.109
		5947.2	331.727
		4418.5	378.176
		5955.73	984.126
		5458.95	629.628
		12737.4	219.638
		7219.14	173.143
		1777.36	200.083
		1545.84	105.748
		4132.18	89.2098
		2887.02	83.4708
		5748.69	196.651
		5447.07	73.724
		12286.4	173.644
			172.864
			151.84
			77.4
			110.947
			50.5766
			86.0415

## Sheet: ex. fig. 4d
		control					MβCD
		NSB length (nm)	NSB width (nm)	conn. length (nm)	conn. width (nm)		NSB length (nm)	NSB width (nm)	conn. length (nm)	conn. width (nm)
		842.965	518.503	365.815	85.887		657.492	290.07	506.011	183.711
		575.761	413.53	321.281	171.774		1115.16	386.76	506.011	183.711
		426.254	235.394	639.381	225.851		1405.23	348.084	377.091	264.286
		1622.31	629.838	1717.74	155.869		496.342	312.631	273.955	83.798
		1017.92	575.761	932.033	190.86		741.29	418.99	921.778	122.474
		1173.79	623.476	703.001	133.602		673.607	396.429	1327.88	157.927
		846.146	346.729	566.218	136.783		1427.79	747.736	947.562	196.603
		935.214	378.539	563.037	111.335		763.851	480.227	1137.72	109.582
		1027.46	467.607	664.829	194.041		583.363	386.76	522.126	151.481
		1129.26	493.055	1733.64	117.697		560.802	283.624	357.753	67.683
		1510.97	493.055	270.385	152.688		625.262	322.3	667.161	125.697
		1889.51	461.245	575.761	257.661		725.175	351.307	344.861	125.697
		1021.1	384.901	871.594	114.516		683.276	238.502	428.659	122.474
		1301.03	346.729	680.734	92.249		676.83	402.875	331.969	125.697
		1329.66	372.177	932.033	264.023		444.774	232.056	1060.37	125.697
		1717.74	715.725	776.164	152.688		963.677	467.335	354.53	67.683
		785.707	432.616	683.915	92.249		928.224	477.004	402.875	80.575
		842.965	365.815	429.435	104.973		451.22	270.732	995.907	177.265
		912.947	559.856	429.435	149.507		654.269	296.516	1398.78	244.948
		658.467	454.883	388.082	92.249		912.109	589.809	957.231	64.46
		967.024	480.331	222.67	200.403		731.621	454.443	215.941	74.129
		1227.87	680.734	451.702	104.973		564.025	354.53	1115.16	174.042
		1091.08	413.53	537.589	117.697		348.084	257.84	222.387	103.136
		919.309	556.675	508.96	165.412		344.861	241.725	1343.99	222.387
		594.847	257.661	639.381	50.896		441.551	283.624	2191.64	286.847
		486.693	251.299	270.385	130.421		615.593	963.677	273.955	83.798
		645.743	264.023	785.707	120.878		783.189	312.631	364.199	80.575
		1157.88	410.349	124.059	111.335		409.321	438.328	779.966	203.049
		1062.45	515.322	594.847	174.955		786.412	215.941	515.68	77.352
		438.978	273.566	203.584	63.62		1028.14	634.931	203.049	87.021
		435.797	238.575	248.118	184.498		502.788	554.356	692.945	96.69
		680.734	365.815	820.698	159.05		522.126	283.624	174.042	58.014
		995.653	435.797	362.634	66.801		1872.56	251.394	944.339	116.028
		776.164	349.91	499.417	225.851		1082.93	970.123	915.332	238.502
		426.254	270.385	515.322	108.154		199.826	451.22	634.931	109.582
		483.512	289.471	429.435	66.801		689.722	157.927	560.802	128.92
		537.589	283.109	349.91	85.887		270.732	557.579	738.067	90.244
		1091.08	372.177	206.765	117.697		995.907	174.042	412.544	51.568
		846.146	353.091	311.738	206.765		525.349	447.997	1076.48	174.042
		785.707	286.29	531.227	127.24		312.631	244.948	496.342	70.906
		588.485	334.005	868.413	222.67		444.774	170.819	302.962	45.122
		804.793	375.358	960.662	60.439		399.652	273.955	241.725	54.791
		890.68	299.014	508.96	79.525		315.854	267.509	644.6	299.739
		1183.33	499.417	652.105	216.308		831.534	164.373	834.757	283.624
		1129.26	314.919	706.182	127.24		660.715	477.004	447.997	190.157
		1243.77	508.96	683.915	82.706		779.966	418.99	164.373	212.718
		674.372	378.539	394.444	89.068		477.004	515.68	296.516	77.352
		543.951	299.014	302.195	120.878		773.52	212.718	360.976	67.683
		464.426	254.48	610.752	101.792		1418.12	438.328	180.488	54.791
		737.992	486.693	772.983	98.611		373.868	667.161	389.983	93.467
		728.449	318.1	149.507	114.516		641.377	225.61	1211.85	183.711
		1313.75	543.951	174.955	66.801		232.056	277.178	554.356	103.136
		836.603	346.729	206.765	98.611		215.941	183.711	270.732	70.906
		919.309	324.462	346.729	82.706		251.394	138.589	1469.69	296.516
		1072	683.915	734.811	60.439		306.185	196.603	1053.92	222.387
		473.969	232.213	451.702	413.53		583.363	219.164	538.241	106.359
		613.933	318.1	283.109	206.765		1534.15	328.746	1063.59	145.035
		722.087	356.272	353.091	79.525		799.304	609.147	241.725	132.143
		648.924	362.634	171.774	174.955		596.255	360.976	1946.69	199.826
		982.929	353.091	407.168	47.715		257.84	354.53	396.429	122.474
		1027.46	626.657	184.498	57.258		386.76	196.603	622.039	80.575
		814.336	435.797	699.82	66.801		254.617	254.617	454.443	90.244
		1062.45	429.435	671.191	171.774		399.652	157.927	622.039	58.014
		674.372	286.29	458.064	149.507		1160.28	251.394	870.21	235.279
		718.906	400.806	238.575	82.706		738.067	692.945	1131.27	373.868
		1383.73	563.037	343.548	136.783		522.126	467.335	625.262	261.063
		725.268	359.453	232.213	124.059		357.753	302.962	373.868	360.976
		1141.98	432.616	690.277	130.421		1395.56	215.941	818.642	157.927
		785.707	324.462	388.082	98.611		683.276	786.412	454.443	96.69
		617.114	286.29	435.797	60.439		825.088	273.955	399.652	77.352
		493.055	321.281	499.417	50.896		406.098	496.342	354.53	106.359
		668.01	286.29	407.168	111.335		547.91	277.178	364.199	90.244
		613.933	308.557	400.806	79.525		402.875	360.976	718.729	116.028
		435.797	213.127	384.901	66.801		583.363	306.185	367.422	54.791
		944.757	499.417	524.865	50.896		699.391	393.206	480.227	87.021
		537.589	283.109	416.711	69.982		847.649	335.192	244.948	183.711
		467.607	130.421	855.689	165.412		583.363	609.147	357.753	74.129
		559.856	286.29	617.114	238.575		654.269	244.948	576.917	74.129
		426.254	235.394	260.842	206.765		383.537	583.363	273.955	219.164
		1781.36	779.345	400.806	146.326		373.868	315.854	96.69	64.46
		610.752	260.842	591.666	104.973		225.61	283.624	438.328	122.474
		601.209	368.996	677.553	89.068		283.624	186.934	754.182	74.129
		397.625	295.833	190.86	101.792		235.279	212.718	612.37	112.805
		426.254	273.566	235.394	117.697		1192.51	180.488	473.781	64.46
		359.453	206.765	397.625	216.308		1198.96	557.579	364.199	93.467
		515.322	353.091	321.281	162.231		1215.07	415.767	499.565	109.582
		881.137	299.014	378.539	89.068		1244.08	473.781	493.119	74.129
		588.485	244.937	540.77	63.62		1047.47	441.551	357.753	64.46
		384.901	248.118	305.376	76.344		512.457	496.342	399.652	51.568
		448.521	248.118	295.833	104.973		712.283	267.509	593.032	109.582
		658.467	349.91	267.204	120.878		470.558	315.854	738.067	119.251
		588.485	302.195	225.851	95.43		473.781	206.272	1298.87	128.92
		795.25	305.376	248.118	432.616		473.781	312.631	309.408	74.129
		731.63	283.109	311.738	531.227		760.628	296.516	222.387	58.014
		1078.36	518.503	283.109	114.516		444.774	425.436	1463.24	112.805
		1151.52	680.734	416.711	219.489		506.011	254.617	477.004	99.913
		881.137	321.281	467.607	168.593		580.14	309.408	589.809	61.237
		912.947	499.417	359.453	66.801		418.99	409.321	454.443	80.575
		922.49	508.96	680.734	69.982		338.415	277.178	412.544	83.798
		454.883	270.385	324.462	149.507		593.032	267.509	1140.94	264.286
		413.53	283.109	295.833	73.163		657.492	364.199	564.025	151.481
		521.684	219.489	410.349	111.335		676.83	322.3	670.384	103.136
		582.123	305.376	677.553	171.774		406.098	341.638	283.624	90.244
		852.508	407.168	330.824	73.163		331.969	177.265	744.513	209.495
		368.996	276.747	470.788	85.887		383.537	219.164	373.868	183.711
		470.788	216.308	458.064	111.335		496.342	273.955	1408.45	132.143
		728.449	356.272	384.901	184.498		441.551	232.056	312.631	177.265
		508.96	292.652	652.105	120.878		544.687	264.286	399.652	328.746
		598.028	356.272	305.376	155.869		560.802	219.164	825.088	96.69
		594.847	257.661	334.005	133.602		651.046	331.969	335.192	96.69
		601.209	343.548	254.48	219.489		370.645	277.178	418.99	70.906
		575.761	381.72	283.109	124.059		267.509	170.819	235.279	87.021
		1186.51	531.227	222.67	104.973		402.875	280.401	190.157	61.237
		804.793	267.204	626.657	73.163		696.168	293.293	228.833	77.352
		817.517	353.091	566.218	89.068		386.76	315.854	934.67	64.46
		438.978	267.204	423.073	124.059		328.746	212.718	302.962	54.791
		486.693	251.299	534.408	130.421		312.631	209.495	299.739	74.129
		419.892	235.394	340.367	127.24		512.457	193.38	170.819	87.021
		874.775	251.299	753.897	124.059		206.272	148.258	386.76	106.359
		512.141	276.747	604.39	133.602		370.645	328.746	87.021	90.244
		1072	442.159	543.951	120.878		325.523	151.481	170.819	64.46
		979.748	368.996	862.051	133.602		473.781	280.401	273.955	106.359
		772.983	454.883	709.363	146.326		322.3	222.387	145.035	67.683
		1386.92	588.485	578.942	187.679		215.941	141.812	283.624	45.122
		652.105	438.978	454.883	206.765		257.84	190.157	302.962	45.122
		524.865	229.032	235.394	174.955		306.185	293.293	138.589	64.46
		779.345	330.824	448.521	216.308		312.631	341.638	309.408	80.575
		639.381	423.073	254.48	57.258		567.248	193.38	241.725	80.575
		753.897	283.109	337.59	104.346		270.732	154.704	228.833	58.014
		957.481	489.874	429.66	67.518		261.063	215.941	1015.25	174.042
		489.874	225.851	777.48	100.254		322.3	132.143	480.227	106.359
		591.666	334.005	254.617	70.906		277.178	112.805	228.833	74.129
		919.309	295.833	257.84	267.509		286.847	135.366	338.415	87.021
		683.915	289.471	660.715	212.718		335.192	222.387	747.736	119.251
		585.304	235.394	499.565	215.941		270.732	209.495	470.558	77.352
		610.752	238.575	103.136	106.359		251.394	141.812	741.29	54.791
		588.485	264.023	541.464	180.488		254.617	167.596	415.767	90.244
		868.413	381.72	538.241	80.575		1708.19	312.631	651.046	103.136
		909.766	346.729	219.164	241.725		1505.14	544.687	83.798	87.021
		693.458	311.738	338.415	132.143		841.203	280.401	203.049	186.934
		486.693	324.462	128.92	122.474		264.286	164.373	564.025	161.15
		1051.64	382.602	206.272	161.15		219.164	196.603	531.795	87.021
		519.684	239.382	261.063	54.791		409.321	241.725	199.826	99.913
		804.078	458.304	183.711	54.791		415.767	319.077	238.502	87.021
		705.87	323.268	667.161	186.934		370.645	267.509	402.875	96.69
		977.988	439.89	425.436	161.15		302.962	199.826	554.356	193.38
		280.401	209.495	576.917	106.359		341.638	273.955	389.983	145.035
		286.847	225.61	360.976	148.258		280.401	244.948	1018.47	138.589
		535.018	377.091	638.154	180.488		251.394	215.941	1891.9	135.366
		422.213	264.286	315.854	83.798		290.07	193.38	435.105	112.805
		435.105	219.164	235.279	315.854		270.732	209.495	203.049	64.46
		277.178	132.143	670.384	212.718		451.22	306.185	451.22	225.61
		351.307	180.488	277.178	389.983		283.624	177.265	612.37	51.568
		525.349	251.394	290.07	409.321		354.53	290.07	663.938	125.697
		879.879	273.955	747.736	212.718		270.732	215.941	944.339	170.819
		779.966	396.429	580.14	157.927		273.955	203.049	344.861	96.69
		502.788	377.091	725.175	116.028		509.234	425.436	199.826	77.352
		441.551	196.603	454.443	135.366		232.056	183.711	157.927	58.014
		396.429	222.387	689.722	238.502		918.555	486.673	257.84	45.122
		290.07	190.157	367.422	435.105		796.081	470.558	238.502	119.251
		544.687	209.495	518.903	154.704		789.635	418.99	164.373	74.129
		296.516	232.056	370.645	145.035		796.081	522.126	357.753	193.38
		238.502	141.812	206.272	128.92		480.227	351.307	380.314	109.582
		270.732	170.819	699.391	109.582		354.53	222.387	1024.91	190.157
		857.318	331.969	502.788	212.718		451.22	193.38	489.896	167.596
		257.84	157.927	286.847	80.575		219.164	174.042	264.286	141.812
		651.046	377.091	754.182	138.589		183.711	135.366	351.307	222.387
		399.652	186.934	683.276	138.589		812.196	377.091	564.025	148.258
		438.328	261.063	254.617	138.589		441.551	228.833	157.927	251.394
		715.506	244.948	673.607	87.021		496.342	457.666	554.356	299.739
		541.464	319.077	232.056	186.934		357.753	267.509	518.903	122.474
		483.45	251.394	908.886	148.258		425.436	238.502	338.415	119.251
		360.976	251.394	393.206	119.251		373.868	325.523	248.171	132.143
		360.976	344.861	364.199	87.021		225.61	151.481	396.429	70.906
		470.558	441.551	609.147	299.739		264.286	141.812	1037.81	103.136
		515.68	335.192	802.527	212.718		344.861	183.711	454.443	122.474
		525.349	312.631	731.621	373.868		309.408	199.826	470.558	58.014
		593.032	547.91	628.485	119.251		564.025	393.206	480.227	244.948
		1021.69	638.154	573.694	90.244		299.739	174.042	306.185	35.453
		647.823	441.551	512.457	103.136		425.436	344.861	264.286	70.906
		854.095	557.579	721.952	177.265		502.788	235.279	222.387	87.021
		531.795	341.638	412.544	74.129		409.321	264.286	802.527	116.028
		248.171	167.596	341.638	157.927		512.457	215.941	354.53	96.69
		493.119	199.826	457.666	283.624		876.656	464.112	354.53	96.69
		302.962	157.927	583.363	116.028		657.492	354.53	1234.41	135.366
		544.687	180.488	409.321	190.157		615.593	296.516	941.116	280.401
		406.098	267.509	934.67	170.819		615.593	293.293	583.363	248.171
		531.795	389.983	473.781	280.401		857.318	341.638	228.833	54.791
		815.419	512.457	983.015	128.92		883.102	499.565	415.767	99.913
		937.893	496.342	486.673	119.251		360.976	225.61	351.307	112.805
		528.572	273.955	544.687	90.244		477.004	309.408	370.645	125.697
		1966.03	341.638	267.509	116.028		763.851	451.22	699.391	116.028
		506.011	199.826	502.788	103.136		412.544	241.725	457.666	83.798
		538.241	293.293	815.419	106.359		502.788	315.854	290.07	67.683
		538.241	383.537	177.265	90.244		396.429	215.941	651.046	96.69
		612.37	325.523	331.969	248.171		235.279	154.704	283.624	206.272
		779.966	493.119	1224.74	206.272		280.401	219.164	373.868	70.906
		564.025	283.624	180.488	312.631		728.398	415.767	357.753	87.021
		870.21	467.335	132.143	286.847		406.098	257.84	544.687	96.69
		325.523	209.495	331.969	357.753		576.917	299.739	425.436	103.136
		241.725	154.704	422.213	64.46		344.861	199.826	215.941	87.021
		241.725	145.035	789.635	199.826		502.788	331.969	238.502	83.798
		544.687	251.394	199.826	87.021		306.185	167.596	293.293	83.798
		767.074	512.457	515.68	83.798		454.443	315.854	331.969	83.798
		493.119	290.07	99.913	74.129		315.854	132.143	283.624	67.683
		399.652	174.042	244.948	106.359		944.339	502.788	1640.51	164.373
		306.185	138.589	718.729	122.474		883.102	238.502	1044.25	199.826
		222.387	174.042	325.523	116.028		460.889	203.049	1408.45	302.962
		273.955	203.049	393.206	109.582		1485.8	805.75	709.06	177.265
		447.997	190.157	441.551	209.495		1102.27	557.579	557.579	103.136
		418.99	199.826	367.422	138.589		834.757	499.565	412.544	170.819
		396.429	180.488	293.293	128.92		441.551	219.164	786.412	141.812
		589.809	225.61	212.718	64.46		1379.44	612.37	174.042	80.575
		599.478	222.387	773.52	141.812		596.255	383.537	905.663	145.035
		425.436	238.502	744.513	83.798		367.422	228.833	2059.5	157.927
		341.638	157.927	689.722	61.237		663.938	302.962	547.91	80.575
		309.408	196.603	892.771	125.697		941.116	541.464	702.614	112.805
		409.321	315.854	705.837	58.014		512.457	309.408	718.729	167.596
		612.37	302.962	844.426	122.474		825.088	373.868	509.234	128.92
		377.091	183.711	186.934	125.697		538.241	186.934	215.941	96.69
		286.847	206.272	383.537	80.575		447.997	203.049	983.015	157.927
		402.875	257.84	647.823	122.474		483.45	302.962	860.541	125.697
		422.213	238.502	499.565	74.129		799.304	493.119	393.206	103.136
		399.652	215.941	618.816	103.136		954.008	631.708	431.882	74.129
		357.753	177.265	299.739	125.697		702.614	451.22	418.99	67.683
		415.767	196.603	1373	148.258		528.572	380.314	167.596	74.129
		628.485	238.502	444.774	74.129		377.091	280.401	834.757	87.021
		428.659	190.157	360.976	125.697		325.523	170.819	641.377	74.129
		277.178	161.15	480.227	83.798		331.969	212.718	222.387	83.798
		502.788	344.861	322.3	112.805		438.328	373.868	383.537	70.906
		357.753	199.826	132.143	103.136		228.833	167.596	203.049	125.697
		360.976	203.049	460.889	99.913		315.854	174.042	757.405	177.265
		225.61	132.143	486.673	96.69		377.091	241.725	386.76	206.272
		580.14	203.049	609.147	96.69		377.091	199.826	396.429	180.488
		464.112	190.157	1044.25	106.359		438.328	244.948	702.614	199.826
		544.687	270.732	651.046	132.143		422.213	177.265	689.722	132.143
		754.182	306.185	873.433	109.582		364.199	183.711	190.157	58.014
		718.729	270.732	264.286	125.697		586.586	415.767	634.931	109.582
		1147.39	357.753	299.739	51.568		357.753	190.157	273.955	83.798
		489.896	261.063	206.272	99.913		493.119	389.983	502.788	96.69
		683.276	219.164	312.631	87.021		535.018	293.293	209.495	119.251
		583.363	225.61	1095.82	135.366		618.816	460.889	718.729	128.92
		351.307	154.704	251.394	167.596		763.851	377.091	196.603	77.352
		422.213	206.272	370.645	157.927		1121.6	535.018	415.767	87.021
		625.262	319.077	190.157	167.596		615.593	409.321	815.419	103.136
		767.074	309.408	815.419	109.582		506.011	315.854	296.516	90.244
		422.213	251.394	228.833	54.791		270.732	180.488	344.861	51.568
		248.171	151.481	270.732	64.46		180.488	132.143	538.241	83.798
		290.07	183.711	895.994	254.617		444.774	232.056	883.102	90.244
		273.955	180.488	1479.36	222.387		412.544	228.833	709.06	151.481
		593.032	193.38	399.652	186.934		522.126	306.185	222.387	67.683
		486.673	238.502	773.52	174.042		638.154	290.07	1198.96	161.15
		367.422	219.164	538.241	64.46		238.502	119.251	219.164	58.014
		280.401	170.819	409.321	67.683		399.652	183.711	122.474	38.676
		428.659	206.272	145.035	96.69		306.185	232.056	596.255	77.352
		760.628	415.767	850.872	183.711		393.206	248.171	509.234	148.258
		676.83	370.645	418.99	154.704		302.962	167.596	425.436	45.122
		654.269	222.387	373.868	109.582		509.234	273.955	418.99	41.899
		328.746	186.934	509.234	80.575		680.053	570.471	422.213	135.366
		431.882	248.171	325.523	103.136		731.621	386.76	815.419	122.474
		254.617	151.481	435.105	77.352		493.119	299.739	235.279	112.805
		344.861	190.157	415.767	74.129		270.732	145.035	428.659	116.028
		277.178	164.373	203.049	87.021		312.631	228.833	325.523	87.021
		215.941	141.812	660.715	83.798		541.464	251.394	522.126	77.352
		273.955	157.927	357.753	225.61		525.349	348.084	808.973	141.812
		460.889	203.049	902.44	119.251		767.074	515.68	441.551	96.69
		431.882	190.157	447.997	54.791		573.694	309.408	389.983	77.352
		496.342	302.962	715.506	90.244		612.37	367.422	1008.8	106.359
		377.091	183.711	315.854	80.575		686.499	377.091	483.45	93.467
		196.603	186.934	1205.4	103.136		480.227	306.185	1240.86	132.143
		638.154	235.279	444.774	64.46		438.328	290.07	1169.95	141.812
		415.767	206.272	219.164	106.359		222.387	199.826	1012.02	148.258
		447.997	241.725	805.75	183.711		209.495	141.812	290.07	64.46
		412.544	235.279	1076.48	122.474		277.178	106.359	557.579	106.359
		328.746	196.603	273.955	90.244		641.377	551.133	373.868	58.014
		531.795	241.725	380.314	93.467		338.415	148.258	1108.71	109.582
		605.924	293.293	167.596	77.352		957.231	570.471	380.314	80.575
		499.565	286.847	647.823	83.798		725.175	348.084	248.171	67.683
		567.248	225.61	425.436	96.69		447.997	264.286	235.279	106.359
		402.875	248.171	718.729	125.697		357.753	186.934	438.328	99.913
		435.105	199.826	341.638	161.15		402.875	280.401	248.171	77.352
		470.558	290.07	493.119	125.697		538.241	328.746	306.185	74.129
		396.429	177.265	322.3	116.028		464.112	203.049	506.011	70.906
		264.286	128.92	380.314	83.798		286.847	270.732	389.983	64.46
		567.248	241.725	367.422	161.15		357.753	164.373	480.227	90.244
		692.945	283.624	261.063	74.129		331.969	196.603	409.321	45.122
		699.391	232.056	286.847	74.129		789.635	625.262	357.753	54.791
		383.537	180.488	370.645	87.021		1150.61	573.694	228.833	38.676
		348.084	203.049	457.666	93.467		396.429	251.394	264.286	48.345
		380.314	148.258	270.732	106.359		425.436	219.164	335.192	51.568
		470.558	270.732	341.638	109.582		412.544	206.272	570.471	48.345
		799.304	273.955	132.143	96.69		322.3	219.164	438.328	67.683
		509.234	190.157	557.579	109.582		306.185	193.38	331.969	77.352
		541.464	232.056	483.45	64.46		892.771	267.509	389.983	58.014
		348.084	177.265	167.596	64.46		351.307	206.272	328.746	67.683
		818.642	319.077	370.645	109.582		364.199	193.38	261.063	29.007
		502.788	302.962	457.666	125.697		631.708	338.415	377.091	61.237
		302.962	225.61	367.422	103.136		667.161	396.429	264.286	67.683
		805.75	331.969	338.415	99.913		718.729	357.753	593.032	48.345
		618.816	238.502	335.192	141.812		241.725	180.488	264.286	54.791
