# Supplementary material for: Membrane mechanics dictate axonal pearls-on-a-string morphology and function
Source: Nat Neurosci. 2024 Dec 2;28(1):49–61. doi: 10.1038/s41593-024-01813-1 (PMC11706780; doi:10.1038/s41593-024-01813-1)
Supplement: Supplementary file 11 — Replicate measurements of axon dimensions. [file 41593_2024_1813_MOESM11_ESM.xlsx]

## Sheet: ex. fig. 5a
			sample 1 (A.U.)	sample 2 (A.U.)	sample 3 (A.U.)
		βII spectrin KD	3.21	2.31	0.06
		scramble shRNA	19.08	26.09	0.14

## Sheet: ex fig. 5c
		NSB length (nm)	SEM	NSB width (nm)	SEM	conn. length (nm)	SEM	conn. width (nm)	SEM	number replicates
	DMSO 0.1%, 1 hr	618.2	10.49	319.2	5.12	557.1	15.86	140.5	3.663	3
	LatA 20 uM, 1hr	570.7	11.43	322.7	4.713	539	15.56	129.3	3.448	3
	DMSO 0.2%, 1hr	632.1	17.57	322.7	6.753	584.7	20.46	153.4	4.515	3
	CytoD 50 μM, 1hr	639.8	17.04	342.2	8.533	611.1	18.81	134.1	3.604	3

## Sheet: ex. fig. 5e
		scramble shRNA					βII spectrin KD
		NSB length (nm)	NSB width (nm)	conn. length (nm)	conn. width (nm)		NSB length (nm)	NSB width (nm)	conn. length (nm)	conn. width (nm)
		238.575	133.602	353.091	95.43		540.77	260.842	639.381	92.249
		550.313	229.032	222.67	197.222		512.141	248.118	416.711	76.344
		505.779	238.575	505.779	174.955		489.874	276.747	257.661	174.955
		1176.97	305.376	337.186	69.982		747.535	356.272	731.63	174.955
		550.313	213.127	229.032	181.317		776.164	499.417	594.847	120.878
		566.218	362.634	260.842	66.801		578.942	289.471	788.888	146.326
		458.064	248.118	337.186	82.706		445.34	311.738	448.521	117.697
		353.091	168.593	553.494	108.154		423.073	289.471	518.503	270.385
		368.996	235.394	696.639	95.43		607.571	343.548	677.553	117.697
		804.793	295.833	518.503	82.706		788.888	391.263	244.937	82.706
		384.901	257.661	318.1	149.507		1113.35	334.005	467.607	114.516
		381.72	292.652	1164.25	178.136		585.304	378.539	334.005	82.706
		397.625	264.023	550.313	130.421		540.77	343.548	550.313	85.887
		842.965	260.842	804.793	155.869		636.2	318.1	610.752	127.24
		362.634	219.489	553.494	203.584		842.965	368.996	893.861	104.973
		849.327	518.503	1523.7	139.964		407.168	225.851	330.824	57.258
		489.874	225.851	496.236	69.982		483.512	305.376	206.765	194.041
		582.123	219.489	270.385	200.403		718.906	225.851	909.766	133.602
		1711.38	308.557	454.883	117.697		426.254	238.575	292.652	66.801
		553.494	299.014	270.385	235.394		397.625	232.213	149.507	85.887
		788.888	426.254	260.842	235.394		531.227	349.91	334.005	63.62
		518.503	251.299	1565.05	133.602		435.797	273.566	992.472	82.706
		578.942	276.747	381.72	79.525		413.53	260.842	817.517	85.887
		613.933	241.756	696.639	133.602		531.227	257.661	505.779	101.792
		305.376	241.756	295.833	174.955		483.512	276.747	353.091	92.249
		601.209	283.109	136.783	104.973		493.055	295.833	362.634	114.516
		1002.01	254.48	305.376	120.878		438.978	248.118	391.263	222.67
		461.245	222.67	346.729	101.792		365.815	184.498	410.349	165.412
		578.942	276.747	846.146	114.516		792.069	279.928	833.422	117.697
		703.001	346.729	543.951	60.439		588.485	279.928	690.277	89.068
		582.123	305.376	652.105	92.249		722.087	410.349	750.716	79.525
		445.34	286.29	209.946	295.833		302.195	206.765	346.729	114.516
		349.91	187.679	648.924	267.204		540.77	318.1	486.693	89.068
		400.806	216.308	337.186	260.842		607.571	327.643	372.177	57.258
		607.571	257.661	403.987	311.738		613.933	254.48	442.159	63.62
		582.123	286.29	563.037	101.792		963.843	442.159	248.118	66.801
		642.562	244.937	893.861	124.059		534.408	349.91	184.498	79.525
		598.028	270.385	273.566	264.023		483.512	248.118	279.928	111.335
		391.263	286.29	753.897	133.602		483.512	229.032	531.227	85.887
		753.897	413.53	1084.72	149.507		623.476	346.729	524.865	89.068
		706.182	349.91	524.865	133.602		696.639	279.928	232.213	92.249
		690.277	362.634	741.173	394.444		397.625	267.204	477.15	79.525
		318.1	289.471	842.965	260.842		397.625	292.652	346.729	127.24
		601.209	283.109	804.793	168.593		1091.08	464.426	308.557	82.706
		887.499	499.417	725.268	85.887		623.476	244.937	435.797	57.258
		766.621	451.702	308.557	98.611		633.019	388.082	318.1	117.697
		760.259	314.919	241.756	73.163		578.942	391.263	318.1	57.258
		1043.37	407.168	1100.63	585.304		346.729	235.394	279.928	79.525
		1014.74	340.367	496.236	92.249		489.874	260.842	305.376	108.154
		403.987	295.833	407.168	66.801		375.358	162.231	1361.47	194.041
		683.915	244.937	515.322	283.109		521.684	311.738	209.946	181.317
		563.037	270.385	483.512	73.163		461.245	222.67	871.594	155.869
		582.123	232.213	200.403	146.326		515.322	311.738	305.376	73.163
		1126.07	502.598	591.666	130.421		372.177	171.774	642.562	133.602
		664.829	279.928	900.223	276.747		419.892	270.385	343.548	44.534
		636.2	362.634	299.014	222.67		629.838	343.548	636.2	146.326
		820.698	617.114	734.811	181.317		292.652	181.317	842.965	82.706
		556.675	295.833	264.023	286.29		400.806	235.394	540.77	98.611
		381.72	238.575	547.132	104.973		518.503	254.48	419.892	85.887
		607.571	308.557	372.177	139.964		451.702	267.204	286.29	85.887
		362.634	187.679	273.566	149.507		448.521	241.756	750.716	92.249
		1275.58	668.01	483.512	85.887		820.698	260.842	423.073	54.077
		874.775	528.046	909.766	92.249		537.589	321.281	473.969	85.887
		372.177	197.222	788.888	146.326		693.458	381.72	410.349	101.792
		480.331	257.661	648.924	149.507		613.933	381.72	559.856	101.792
		540.77	286.29	362.634	101.792		604.39	276.747	273.566	89.068
		585.304	388.082	353.091	66.801		944.757	397.625	477.15	82.706
		648.924	308.557	267.204	73.163		391.263	216.308	524.865	108.154
		674.372	324.462	734.811	235.394		537.589	359.453	197.222	66.801
		954.3	359.453	572.58	146.326		508.96	267.204	330.824	101.792
		467.607	260.842	537.589	124.059		426.254	254.48	585.304	104.973
		407.168	251.299	346.729	264.023		368.996	241.756	232.213	206.765
		598.028	330.824	566.218	98.611		467.607	305.376	827.06	244.937
		569.399	324.462	1329.66	139.964		295.833	273.566	518.503	130.421
		709.363	508.96	213.127	165.412		454.883	251.299	620.295	139.964
		1021.1	648.924	397.625	82.706		874.775	343.548
		741.173	362.634	836.603	89.068		712.544	292.652
		881.137	435.797	372.177	95.43		566.218	311.738
		747.535	410.349	426.254	133.602		451.702	260.842
		435.797	244.937	365.815	111.335		346.729	213.127
		508.96	324.462	362.634	95.43		483.512	279.928
		477.15	257.661	403.987	400.806		598.028	337.186
		480.331	279.928	626.657	321.281		512.141	381.72
		709.363	324.462	505.779	273.566		505.779	273.566
		569.399	248.118	295.833	318.1		932.033	429.435
		728.449	340.367	388.082	85.887		556.675	368.996
		1406	508.96	849.327	127.24		496.236	244.937
		734.811	337.186	578.942	238.575		709.363	286.29
		473.969	251.299	575.761	353.091		515.322	264.023
		477.15	353.091	343.548	359.453		394.444	254.48
		508.96	251.299	353.091	76.344		368.996	241.756
		776.164	438.978	264.023	89.068		512.141	251.299
		381.72	283.109	588.485	98.611		521.684	219.489
		353.091	270.385	467.607	187.679		553.494	273.566
		1297.85	537.589	629.838	133.602		327.643	162.231
		782.526	314.919	785.707	82.706		480.331	267.204
		1002.01	642.562	715.725	206.765		480.331	276.747
		858.87	273.566	372.177	264.023		604.39	397.625
		461.245	413.53	585.304	270.385		687.096	260.842
		464.426	311.738	410.349	260.842		750.716	356.272
		1049.73	394.444	862.051	254.48		461.245	232.213	260.842	92.249
		1113.35	480.331	871.594	442.159		499.417	260.842	248.118	92.249
		1348.74	464.426	884.318	391.263		372.177	260.842	292.652	54.077
		1456.9	458.064	849.327	232.213		553.494	407.168	718.906	127.24
		416.711	209.946	505.779	149.507		314.919	143.145	302.195	200.403
		792.069	330.824	426.254	162.231		353.091	267.204	194.041	82.706
		1116.53	381.72	706.182	194.041		1094.26	461.245	1135.62	190.86
		986.11	384.901	496.236	295.833		715.725	442.159	197.222	95.43
		1049.73	435.797	629.838	222.67		403.987	254.48	391.263	89.068
		314.919	292.652	547.132	95.43		346.729	222.67	318.1	108.154
		553.494	279.928	1491.89	416.711		299.014	248.118	550.313	143.145
		820.698	407.168	992.472	407.168		540.77	308.557	715.725	127.24
		652.105	442.159	1396.46	426.254		687.096	295.833	496.236	114.516
		372.177	416.711	951.119	397.625		617.114	197.222	1132.44	168.593
		830.241	445.34	1084.72	337.186		502.598	276.747	232.213	89.068
		2646.59	508.96	1708.2	286.29		438.978	225.851	750.716	181.317
		1132.44	518.503	967.024	270.385		515.322	372.177	1011.56	190.86
		2042.2	505.779	1444.17	292.652		690.277	314.919	881.137	104.973
		1240.59	359.453	1288.31	241.756		426.254	235.394	477.15	238.575
		1189.69	435.797	1934.05	295.833		407.168	206.765	337.186	124.059
		718.906	365.815	531.227	283.109		486.693	222.67	1103.81	104.973
		620.295	356.272	340.367	330.824		566.218	235.394	505.779	133.602
		683.915	461.245	499.417	340.367		652.105	283.109	585.304	101.792
		658.467	381.72	855.689	127.24		951.119	270.385	613.933	76.344
		807.974	407.168	372.177	69.982		1037.01	388.082	356.272	44.534
		547.132	248.118	225.851	130.421		540.77	203.584	502.598	60.439
		1440.99	496.236	648.924	60.439		620.295	238.575	473.969	69.982
		938.395	327.643	493.055	76.344		547.132	248.118	1301.03	174.955
		1161.07	413.53	540.77	133.602		1113.35	324.462	569.399	57.258
		855.689	311.738	849.327	209.946		858.87	299.014	260.842	85.887
		578.942	251.299	556.675	200.403		846.146	362.634	416.711	136.783
		550.313	311.738	502.598	257.661		842.965	321.281	639.381	66.801
		731.63	292.652	639.381	108.154		652.105	286.29	213.127	101.792
		887.499	375.358	900.223	165.412		445.34	197.222	1189.69	117.697
		1005.2	375.358	330.824	146.326		734.811	241.756	337.186	98.611
		569.399	206.765	957.481	181.317		550.313	190.86	658.467	60.439
		1122.89	553.494	677.553	203.584		419.892	219.489	1380.55	222.67
		1215.14	400.806	951.119	216.308		464.426	213.127	652.105	95.43
		830.241	442.159	1056.09	136.783		807.974	493.055	680.734	82.706
		693.458	359.453	610.752	114.516		508.96	254.48	1383.73	216.308
		594.847	356.272	811.155	114.516		445.34	232.213	162.231	273.566
		575.761	368.996	753.897	89.068		528.046	260.842	1094.26	171.774
		652.105	346.729	636.2	111.335		292.652	197.222	1027.46	184.498
		1170.61	429.435	349.91	92.249		426.254	235.394	610.752	104.973
		1262.86	572.58	862.051	178.136		550.313	244.937	846.146	101.792
		779.345	334.005	620.295	318.1		779.345	403.987	388.082	165.412
		744.354	267.204	1186.51	334.005		394.444	229.032	381.72	194.041
		776.164	356.272	388.082	391.263		346.729	200.403	324.462	139.964
		744.354	410.349	814.336	384.901		1167.43	438.978	388.082	69.982
		1297.85	381.72	668.01	79.525		613.933	302.195	1011.56	108.154
		792.069	394.444	881.137	120.878		683.915	314.919	442.159	117.697
		900.223	410.349	814.336	89.068		690.277	292.652	601.209	73.163
		610.752	445.34	855.689	222.67		706.182	407.168	400.806	47.715
		683.915	308.557	524.865	222.67		483.512	248.118	598.028	101.792
		760.259	346.729	1329.66	194.041		416.711	184.498	537.589	133.602
		550.313	356.272	337.186	273.566		668.01	276.747	222.67	60.439
		833.422	645.743	454.883	381.72		846.146	302.195	722.087	108.154
		636.2	416.711	871.594	375.358		486.693	264.023	400.806	73.163
		1014.74	426.254	769.802	276.747		572.58	216.308	540.77	381.72
		1281.94	461.245	1119.71	114.516		588.485	257.661	423.073	295.833
		664.829	257.661	489.874	162.231		709.363	311.738	458.064	324.462
		747.535	375.358	480.331	213.127		712.544	416.711	470.788	101.792
		830.241	330.824	1285.12	279.928		1002.01	378.539	887.499	114.516
		677.553	356.272	330.824	165.412		683.915	283.109	518.503	76.344
		674.372	458.064	626.657	337.186		862.051	299.014	944.757	159.05
		858.87	343.548	473.969	403.987		537.589	244.937	617.114	95.43
		626.657	403.987	709.363	353.091		620.295	302.195	426.254	63.62
		849.327	279.928	356.272	394.444		744.354	321.281	467.607	114.516
		1008.38	203.584	1243.77	346.729		601.209	244.937	1393.28	82.706
		658.467	194.041	403.987	276.747		423.073	238.575	680.734	104.973
		604.39	267.204	496.236	254.48		566.218	292.652	171.774	181.317
		709.363	248.118	547.132	73.163		734.811	279.928	912.947	178.136
		1285.12	273.566	356.272	89.068		556.675	276.747	1336.02	136.783
		1635.03	499.417	556.675	120.878		569.399	314.919	556.675	149.507
		1138.8	524.865	413.53	133.602		410.349	251.299	820.698	117.697
		566.218	337.186	244.937	63.62		680.734	299.014	734.811	95.43
		766.621	458.064	782.526	104.973		397.625	155.869	521.684	76.344
		1269.22	502.598	668.01	111.335		521.684	194.041	407.168	50.896
		620.295	403.987	477.15	111.335		419.892	260.842	744.354	162.231
		753.897	442.159	470.788	95.43		900.223	842.965	324.462	85.887
		575.761	343.548	353.091	254.48		820.698	540.77	407.168	69.982
		493.055	337.186	661.648	171.774		884.318	493.055	553.494	130.421
		588.485	283.109	543.951	235.394		986.11	423.073	232.213	133.602
		473.969	279.928	229.032	165.412		1141.98	499.417	279.928	251.299
		432.616	292.652	553.494	66.801		1021.1	626.657	951.119	235.394
		521.684	340.367	674.372	206.765		464.426	225.851	305.376	149.507
		976.567	438.978	445.34	159.05		502.598	324.462	353.091	127.24
		731.63	438.978	454.883	174.955		629.838	308.557	251.299	146.326
		591.666	289.471	855.689	117.697		648.924	327.643	384.901	194.041
		343.548	225.851	346.729	85.887		598.028	334.005	998.834	73.163
		524.865	321.281	397.625	98.611		753.897	362.634	655.286	190.86
		613.933	334.005	391.263	213.127		528.046	219.489	550.313	171.774
		617.114	327.643	1100.63	346.729		1005.2	260.842	524.865	273.566
		610.752	305.376	413.53	270.385		483.512	241.756	470.788	69.982
		607.571	308.557	814.336	289.471		432.616	197.222	276.747	171.774
		1647.76	435.797	776.164	286.29		448.521	229.032	935.214	98.611
		830.241	378.539	588.485	85.887		741.173	410.349	203.584	120.878
		375.358	244.937	502.598	117.697		728.449	295.833	248.118	222.67
		470.788	410.349	318.1	229.032		737.992	244.937	270.385	111.335
		575.761	340.367	636.2	63.62		613.933	346.729	559.856	73.163
		556.675	311.738	295.833	162.231		486.693	321.281	827.06	244.937
		451.702	225.851	302.195	60.439		384.901	244.937	518.503	130.421
		842.965	569.399	1399.64	181.317		601.209	340.367	578.942	89.068
		1072	515.322	448.521	111.335		502.598	241.756	359.453	98.611
		677.553	461.245	849.327	82.706		334.005	318.1	604.39	108.154
		1008.38	610.752	480.331	213.127		353.091	251.299	706.182	101.792
		1059.27	394.444	766.621	120.878		655.286	502.598	330.824	114.516
		375.358	225.851	683.915	518.503		1141.98	435.797	629.838	327.643
		1355.11	547.132	1463.26	410.349		438.978	257.661	559.856	311.738
		550.313	273.566	372.177	232.213		604.39	232.213	397.625	73.163
		610.752	324.462	744.354	502.598		470.788	209.946	1463.26	229.032
		559.856	302.195	477.15	384.901		1482.35	655.286	1577.78	508.96
		1542.79	496.236	1294.67	403.987		995.653	419.892	1246.95	295.833
		1208.78	607.571	696.639	372.177		769.802	473.969	680.734	108.154
		1154.7	407.168	403.987	222.67		744.354	502.598	852.508	184.498
		1402.82	566.218	664.829	149.507		1192.88	550.313	760.259	181.317
		1794.08	585.304	340.367	181.317		1313.75	607.571	652.105	85.887
		954.3	483.512	623.476	120.878		1574.6	757.078	598.028	82.706
		1501.43	706.182	308.557	130.421		1510.97	671.191	645.743	241.756
		1495.07	830.241	585.304	130.421		1043.37	432.616	260.842	69.982
		820.698	518.503	906.585	353.091		782.526	321.281	384.901	165.412
		1078.36	703.001	1161.07	104.973		820.698	464.426	537.589	57.258
		1205.6	623.476	566.218	63.62		932.033	400.806	547.132	155.869
		671.191	448.521	1072	139.964		715.725	311.738	671.191	318.1
		505.779	289.471	1014.74	136.783		483.512	286.29	197.222	73.163
		728.449	464.426	591.666	82.706		585.304	375.358	629.838	174.955
		362.634	279.928	674.372	213.127		613.933	283.109	737.992	98.611
		454.883	308.557	827.06	190.86		772.983	423.073	359.453	69.982
		817.517	470.788	839.784	127.24		633.019	432.616	235.394	73.163
		569.399	289.471	454.883	187.679		477.15	216.308	410.349	155.869
		515.322	324.462	349.91	209.946		737.992	295.833	550.313	60.439
		661.648	356.272	575.761	139.964		493.055	286.29	477.15	133.602
		508.96	321.281	464.426	178.136		416.711	267.204	257.661	257.661
		1291.49	569.399	540.77	165.412		585.304	318.1	620.295	139.964
		642.562	359.453	712.544	206.765		540.77	286.29	827.06	321.281
		792.069	613.933	388.082	85.887		658.467	413.53	327.643	127.24
		947.938	537.589	534.408	133.602		1775	559.856	359.453	244.937
		753.897	419.892	324.462	98.611		1867.25	846.146	489.874	136.783
		1415.55	811.155	543.951	120.878		534.408	419.892	365.815	114.516
		846.146	553.494	442.159	76.344		862.051	499.417	365.815	54.077
		734.811	330.824	467.607	76.344		772.983	324.462	264.023	85.887
		454.883	260.842	276.747	85.887		537.589	279.928	181.317	82.706
		947.938	454.883	334.005	57.258		636.2	353.091	496.236	57.258
		664.829	419.892	1250.13	76.344		629.838	276.747	407.168	152.688
		995.653	575.761	1227.87	171.774		356.272	197.222	353.091	89.068
		639.381	305.376	703.001	143.145		833.422	308.557	712.544	225.851
		731.63	283.109	849.327	159.05		407.168	219.489	703.001	85.887
		932.033	292.652	384.901	114.516		722.087	302.195	445.34	79.525
		1418.73	435.797	445.34	127.24		543.951	270.385	779.345	95.43
		1024.28	674.372	652.105	194.041		419.892	229.032	493.055	334.005
		346.729	235.394	540.77	181.317		553.494	267.204	365.815	429.435
		515.322	407.168	814.336	133.602		830.241	400.806	779.345	162.231
		613.933	327.643	480.331	130.421		378.539	289.471	862.051	407.168
		747.535	391.263	1119.71	92.249		1775	559.856	1294.67	267.204
		362.634	244.937	505.779	101.792		1682.75	528.046	967.024	181.317
		426.254	213.127	403.987	197.222		1485.53	792.069	1196.06	232.213
		477.15	327.643	655.286	117.697		528.046	343.548	314.919	66.801
		588.485	381.72	394.444	85.887		445.34	251.299	1231.05	327.643
		598.028	324.462	734.811	82.706		760.259	368.996	1323.3	353.091
		461.245	305.376	1288.31	251.299		464.426	292.652	543.951	60.439
		1463.26	486.693	687.096	92.249		594.847	314.919	200.403	187.679
		725.268	458.064	661.648	139.964		537.589	362.634	248.118	146.326
		718.906	407.168	407.168	76.344		388.082	238.575	601.209	66.801
		642.562	133.602	582.123	82.706		346.729	222.67	1196.06	139.964
		947.938	477.15	989.291	108.154		613.933	321.281	1021.1	143.145
		1008.38	572.58	340.367	101.792		330.824	241.756	559.856	337.186
		413.53	244.937	349.91	66.801		757.078	499.417	299.014	73.163
		461.245	384.901	521.684	101.792		795.25	480.331	566.218	98.611
		343.548	244.937	340.367	378.539		865.232	556.675	454.883	98.611
		470.788	324.462	1848.16	321.281		1072	397.625	458.064	57.258
		445.34	349.91	566.218	356.272		687.096	467.607	524.865	184.498
		1094.26	585.304	563.037	79.525		613.933	378.539	553.494	159.05
		1358.29	613.933	403.987	79.525		979.748	493.055	394.444	206.765
		893.861	419.892	1059.27	92.249		1059.27	553.494	550.313	162.231
		642.562	254.48	932.033	85.887		486.693	305.376	349.91	92.249
		772.983	346.729	925.671	111.335		540.77	305.376	1122.89	184.498
		706.182	362.634	553.494	104.973		327.643	206.765	343.548	41.353
		403.987	334.005	1087.9	155.869		368.996	276.747	728.449	73.163
		521.684	330.824	388.082	95.43		375.358	289.471	718.906	152.688
		944.757	550.313	852.508	95.43		563.037	445.34	744.354	50.896
		712.544	423.073	585.304	85.887		862.051	543.951	314.919	187.679
		906.585	502.598	1024.28	213.127		1361.47	693.458	1844.98	270.385
		518.503	283.109	400.806	76.344		1574.6	629.838	1393.28	187.679
		505.779	305.376	2264.87	162.231		1864.07	696.639	1914.96	384.901
		620.295	384.901	238.575	89.068		2121.73	722.087	308.557	60.439
		722.087	340.367	458.064	92.249		674.372	416.711	604.39	124.059
		1561.87	693.458	706.182	111.335		664.829	410.349	1631.85	372.177
		493.055	346.729	728.449	79.525		1622.31	900.223	585.304	162.231
		737.992	461.245	365.815	143.145		1272.4	817.517	623.476	89.068
		664.829	337.186	397.625	213.127		1040.19	512.141	403.987	69.982
		709.363	464.426	897.042	136.783		295.833	235.394	1418.73	181.317
		664.829	321.281	413.53	251.299		311.738	194.041	165.412	155.869
		967.024	486.693	442.159	114.516		626.657	432.616	1253.31	279.928
		365.815	244.937	493.055	130.421		273.566	155.869	540.77	286.29
		668.01	397.625	521.684	146.326		438.978	187.679	343.548	89.068
		327.643	203.584	238.575	76.344		356.272	190.86	925.671	139.964
		489.874	299.014	772.983	95.43		871.594	413.53	690.277	76.344
		515.322	292.652	1154.7	95.43		909.766	384.901	804.793	89.068
		499.417	257.661	178.136	92.249		814.336	327.643	375.358	139.964
		1122.89	438.978	477.15	98.611		741.173	423.073	308.557	264.023
		766.621	413.53	633.019	104.973		365.815	225.851	741.173	260.842
		1568.23	639.381	674.372	143.145		442.159	219.489	906.585	260.842
		566.218	384.901	365.815	89.068		318.1	283.109	753.897	98.611

## Sheet: ex. fig. 5g
		DMSO 0.1%, 30min					LatA 20 uM, 30 min
		NSB length (nm)	NSB width (nm)	conn. length (nm)	conn. width (nm)		NSB length (nm)	NSB width (nm)	conn. length (nm)	conn. width (nm)
		699.531	413.146	640.845	151.408		614.967	236.443	579.176	72.6681
		884.977	558.685	427.23	136.15		687.636	350.325	1054.23	91.1063
		998.826	503.521	1139.67	95.0704		490.239	337.31	372.017	71.5835
		923.709	537.559	454.225	96.2441		636.659	377.44	341.649	63.9913
		544.601	487.089	436.62	61.0329		508.677	478.308	526.03	69.4143
		600.939	262.911	989.437	64.554		338.395	210.412	425.163	107.375
		761.737	461.268	559.859	92.723		503.254	412.148	284.165	72.6681
		755.869	476.526	642.019	131.455		500	286.334	473.97	57.4837
		731.221	442.488	1070.42	99.7653		460.954	297.18	575.117	73.9437
		813.38	387.324	1322.77	153.756		496.746	370.933	478.873	24.6479
		875.587	433.099	765.258	126.761		370.933	349.241	311.033	55.1643
		1214.79	420.188	1462.44	149.061		812.364	312.364	460.094	52.8169
		894.366	474.178	1110.33	90.3756		445.77	195.228	241.725	170.819
		1234.74	497.653	938.967	97.4178		621.475	279.826	235.279	128.92
		1004.69	386.15	850.939	111.502		634.977	313.38	535.018	125.697
		792.254	429.577	877.934	125.587		525.822	272.3	493.119	80.575
		789.906	384.977	757.042	113.85		240.61	100.939	393.206	196.603
		830.986	339.202	444.836	76.2911		325.117	147.887	741.29	157.927
		1039.91	480.047	963.615	77.4648		333.333	228.873	380.314	270.732
		723.005	289.906	899.061	75.1174		519.953	152.582	1337.55	151.481
		632.629	214.789	684.272	103.286		488.263	227.7	457.666	119.251
		1362.68	564.554	536.385	86.8545		525.822	284.038	731.621	170.819
		619.718	286.385	485.915	78.6385		651.046	609.147	312.631	222.387
		667.84	376.761	1363.85	133.803		654.269	528.572	364.199	122.474
		616.197	325.117	921.362	111.502		402.875	199.826	451.22	103.136
		845.07	381.455	417.84	98.5915		657.492	415.767	841.203	93.467
		653.756	223.005	539.906	88.0282		596.255	302.962	480.227	180.488
		983.568	407.277	618.545	84.507		457.666	290.07	628.485	161.15
		980.047	434.272	780.516	104.46		506.011	344.861	206.272	228.833
		973.005	393.192	963.615	90.3756		615.593	319.077	551.133	167.596
		592.723	388.498	342.723	105.634		389.983	251.394	441.551	209.495
		497.653	396.714	318.075	85.6808		489.896	235.279	721.952	106.359
		598.592	332.16	564.554	56.338		512.457	273.955	531.795	77.352
		968.31	224.178	365.023	73.9437		506.011	277.178	161.15	83.798
		471.831	316.901	389.671	62.2066		315.854	219.164	857.318	154.704
		927.23	572.77	320.423	49.2958		389.983	161.15	528.572	119.251
		1008.22	508.216	284.038	132.629		715.506	354.53	599.478	54.791
		578.638	372.066	467.136	90.3756		506.011	319.077	622.039	87.021
		866.197	437.793	577.465	109.155		457.666	293.293	228.833	70.906
		816.901	262.911	710.094	167.84		457.666	286.847	512.457	183.711
		544.601	258.216	519.953	136.15		918.555	622.039	641.377	80.575
		643.192	282.864	156.103	91.5493		828.311	477.004	454.443	70.906
		505.869	254.695	595.07	139.671		473.781	203.049	1311.76	177.265
		474.178	266.432	516.432	105.634		496.342	164.373	709.06	296.516
		521.127	257.042	366.197	166.667		341.638	273.955	338.415	112.805
		253.521	167.84	200.704	146.714		570.471	328.746	228.833	219.164
		429.577	247.653	200.704	84.507		554.356	364.199	477.004	112.805
		386.15	257.042	928.404	92.723		454.443	212.718	747.736	74.129
		766.432	457.746	418.99	116.028		441.551	283.624	731.621	145.035
		766.432	465.962	1021.69	128.92		402.875	383.537	370.645	193.38
		634.977	394.366	886.325	145.035		557.579	389.983	1305.32	203.049
		794.601	427.23	657.492	161.15		457.666	215.941	776.743	83.798
		620.892	494.131	290.07	106.359		341.638	177.265	818.642	203.049
		510.563	454.225	331.969	93.467		360.976	183.711	954.008	157.927
		584.507	523.474	228.833	145.035		779.966	312.631	602.701	93.467
		645.54	409.624	1186.06	90.244		1105.49	464.112	699.391	157.927
		680.751	392.019	319.077	132.143		754.182	360.976	425.436	87.021
		738.263	348.592	1086.15	125.697		618.816	325.523	1182.84	141.812
		503.521	390.845	1008.8	138.589		622.039	209.495	325.523	109.582
		460.094	350.939	776.743	106.359		535.018	302.962	183.711	58.014
		663.146	357.981	660.715	103.136		634.931	319.077	441.551	183.711
		609.155	280.516	415.767	74.129		583.363	306.185	518.903	54.791
		591.549	409.624	1269.86	222.387		615.593	319.077	383.537	77.352
		754.695	403.756	586.586	170.819		728.398	451.22	447.997	45.122
		739.437	323.944	750.959	174.042		718.729	451.22	354.53	77.352
		437.793	255.869	418.99	219.164		979.792	425.436	331.969	58.014
		915.493	380.282	1031.36	122.474		802.527	560.802	837.98	193.38
		382.629	269.953	770.297	87.021		1215.07	477.004	1041.03	196.603
		538.732	330.986	634.931	87.021		1173.17	696.168	296.516	164.373
		609.155	272.3	441.551	215.941		547.91	531.795	467.335	112.805
		766.432	327.465	970.123	106.359		876.656	409.321	222.387	132.143
		357.753	196.603	663.938	348.084		651.046	254.617	406.098	96.69
		309.408	199.826	647.823	103.136		570.471	280.401	235.279	174.042
		612.37	380.314	792.858	145.035		686.499	335.192	841.203	96.69
		1057.14	564.025	1302.09	290.07		496.342	293.293	499.565	87.021
		983.015	573.694	473.781	203.049		725.175	422.213	193.38	51.568
		447.997	286.847	1334.32	209.495		535.018	261.063	1086.15	116.028
		393.206	238.502	528.572	193.38		515.68	306.185	847.649	122.474
		393.206	325.523	631.708	270.732		602.701	399.652	744.513	96.69
		377.091	241.725	854.095	96.69		1021.69	605.924	680.053	83.798
		348.084	183.711	1173.17	83.798		441.551	264.286	522.126	206.272
		338.415	161.15	699.391	119.251		438.328	264.286	831.534	467.335
		473.781	215.941	1124.83	177.265		348.084	322.3	2649.31	312.631
		670.384	331.969	873.433	190.157		654.269	380.314	1414.9	435.105
		319.077	177.265	673.607	128.92		670.384	393.206	1166.73	428.659
		373.868	212.718	941.116	103.136		409.321	244.948	834.757	257.84
		770.297	460.889	399.652	170.819		522.126	280.401	941.116	293.293
		525.349	380.314	454.443	164.373		306.185	125.697	747.736	128.92
		622.039	370.645	431.882	99.913		654.269	428.659	412.544	322.3
		599.478	299.739	254.617	119.251		341.638	273.955	1753.31	196.603
		757.405	554.356	425.436	74.129		373.868	325.523	283.624	199.826
		451.22	190.157	866.987	161.15		415.767	335.192	215.941	244.948
		915.332	377.091	477.004	70.906		290.07	225.61	957.231	157.927
		586.586	241.725	257.84	54.791		1621.17	435.105	286.847	116.028
		750.959	341.638	618.816	58.014		947.562	638.154	370.645	83.798
		1140.94	493.119	428.659	151.481		380.314	241.725	596.255	283.624
		970.123	418.99	283.624	54.791		409.321	306.185	380.314	64.46
		1060.37	560.802	750.959	128.92		418.99	235.279	277.178	164.373
		1089.37	464.112	370.645	122.474		377.091	251.394	328.746	83.798
		496.342	186.934	364.199	93.467		451.22	251.394	328.746	58.014
		831.534	264.286	254.617	112.805		644.6	444.774	609.147	70.906
		229.032	159.05	493.055	63.62		512.141	225.851	375.358	152.688
		384.901	273.566	585.304	82.706		435.797	340.367	610.752	108.154
		483.512	283.109	299.014	114.516		839.784	318.1	429.435	155.869
		416.711	248.118	833.422	124.059		454.883	244.937	537.589	143.145
		1145.16	308.557	531.227	133.602		534.408	216.308	458.064	111.335
		458.064	165.412	416.711	92.249		362.634	203.584	178.136	111.335
		324.462	174.955	381.72	127.24		604.39	295.833	658.467	155.869
		229.032	181.317	445.34	82.706		690.277	448.521	254.48	108.154
		375.358	165.412	413.53	133.602		289.471	184.498	397.625	143.145
		286.29	178.136	505.779	60.439		244.937	270.385	159.05	209.946
		283.109	197.222	731.63	82.706		550.313	251.299	314.919	54.077
		512.141	314.919	750.716	159.05		493.055	257.661	299.014	92.249
		397.625	248.118	152.688	76.344		353.091	165.412	547.132	104.973
		671.191	244.937	607.571	79.525		502.598	206.765	286.29	139.964
		820.698	346.729	909.766	159.05		384.901	273.566	489.874	89.068
		992.472	276.747	251.299	117.697		292.652	232.213	314.919	117.697
		257.661	133.602	1361.47	146.326		451.702	276.747	569.399	174.955
		334.005	162.231	585.304	98.611		388.082	267.204	569.399	82.706
		327.643	159.05	423.073	76.344		346.729	248.118	1243.77	104.973
		416.711	216.308	311.738	89.068		477.15	327.643	559.856	120.878
		785.707	229.032	744.354	143.145		302.195	213.127	486.693	114.516
		674.372	260.842	1141.98	187.679		626.657	254.48	750.716	159.05
		690.277	235.394	458.064	73.163		480.331	327.643	639.381	136.783
		426.254	229.032	512.141	47.715		458.064	372.177	995.653	241.756
		314.919	184.498	792.069	108.154		273.566	257.661	1167.43	200.403
		394.444	251.299	903.404	127.24		426.254	260.842	349.91	146.326
		499.417	244.937	531.227	54.077		563.037	241.756	375.358	213.127
		442.159	257.661	429.435	66.801		540.77	248.118	206.765	82.706
		598.028	362.634	299.014	57.258		772.983	356.272	292.652	92.249
		1100.63	413.53	601.209	92.249		238.575	181.317	458.064	349.91
		397.625	197.222	394.444	92.249		426.254	353.091	543.951	152.688
		454.883	311.738	537.589	79.525		343.548	295.833	407.168	69.982
		397.625	241.756	286.29	171.774		709.363	505.779	690.277	152.688
		591.666	295.833	652.105	159.05		897.042	381.72	423.073	174.955
		607.571	314.919	531.227	203.584		823.879	244.937	461.245	124.059
		925.671	340.367	1180.15	426.254		1100.63	337.186	772.983	92.249
		356.272	168.593	1536.42	286.29		534.408	311.738	817.517	136.783
		362.634	143.145	289.471	477.15		200.403	194.041	467.607	120.878
		257.661	155.869	222.67	111.335		372.177	248.118	617.114	104.973
		680.734	251.299	652.105	120.878		219.489	162.231	598.028	136.783
		461.245	222.67	353.091	108.154		547.132	267.204	543.951	111.335
		340.367	190.86	254.48	187.679		426.254	305.376	305.376	187.679
		658.467	216.308	486.693	178.136		893.861	502.598	273.566	139.964
		470.788	254.48	257.661	187.679		531.227	368.996	658.467	149.507
		337.186	276.747	206.765	178.136		540.77	257.661	925.671	69.982
		391.263	248.118	216.308	149.507		731.63	353.091	944.757	89.068
		518.503	264.023	629.838	152.688		842.965	458.064	718.906	82.706
		960.662	645.743	289.471	159.05		626.657	235.394	897.042	82.706
		858.87	489.874	216.308	165.412		594.847	229.032	1056.09	174.955
		639.381	521.684	308.557	146.326		559.856	229.032	232.213	171.774
		356.272	203.584	537.589	73.163		496.236	219.489	429.435	120.878
		461.245	260.842	299.014	216.308		737.992	365.815	636.2	82.706
		540.77	187.679	591.666	111.335		642.562	260.842	318.1	168.593
		435.797	238.575	706.182	171.774		572.58	251.299	190.86	171.774
		512.141	248.118	448.521	225.851		750.716	251.299	598.028	155.869
		493.055	283.109	512.141	130.421		556.675	241.756	493.055	181.317
		477.15	283.109	547.132	178.136		556.675	273.566	496.236	127.24
		423.073	254.48	1040.19	124.059		620.295	461.245	785.707	95.43
		359.453	194.041	585.304	82.706		442.159	324.462	384.901	308.557
		286.29	187.679	130.421	124.059		528.046	321.281	477.15	108.154
		423.073	257.661	741.173	101.792		725.268	267.204	578.942	111.335
		591.666	251.299	515.322	92.249		817.517	225.851	674.372	127.24
		299.014	174.955	343.548	127.24		941.576	489.874	518.503	108.154
		464.426	264.023	699.82	95.43		620.295	264.023	814.336	79.525
		368.996	238.575	652.105	101.792		515.322	276.747	473.969	178.136
		394.444	267.204	302.195	143.145		668.01	337.186	480.331	146.326
		356.272	232.213	270.385	79.525		779.345	318.1	458.064	111.335
		334.005	264.023	814.336	117.697		454.883	283.109	887.499	222.67
		276.747	229.032	760.259	133.602		473.969	292.652	340.367	171.774
		553.494	248.118	518.503	149.507		454.883	165.412	353.091	111.335
		674.372	337.186	206.765	206.765		524.865	225.851	209.946	73.163
		321.281	216.308	461.245	168.593		470.788	248.118	620.295	136.783
		518.503	171.774	480.331	104.973		337.186	251.299	1135.62	327.643
		477.15	184.498	241.756	117.697		674.372	225.851	493.055	340.367
		413.53	229.032	429.435	155.869		454.883	238.575	1348.74	222.67
		801.612	324.462	343.548	117.697		591.666	241.756	299.014	184.498
		626.657	308.557	251.299	79.525		451.702	206.765	308.557	139.964
		324.462	194.041	604.39	98.611		623.476	206.765	489.874	225.851
		222.67	146.326	174.955	162.231		1049.73	461.245	928.852	165.412
		260.842	159.05	359.453	171.774		760.259	327.643	566.218	184.498
		318.1	222.67	753.897	187.679		559.856	232.213	617.114	190.86
		435.797	171.774	289.471	283.109		642.562	289.471	588.485	85.887
		483.512	311.738	454.883	159.05		448.521	206.765	435.797	63.62
		318.1	283.109	362.634	133.602		524.865	270.385	547.132	168.593
		473.969	289.471	219.489	60.439		423.073	248.118	515.322	171.774
		283.109	200.403	235.394	114.516		792.069	222.67	353.091	89.068
		321.281	219.489	426.254	162.231		1262.86	334.005	159.05	127.24
		442.159	197.222	359.453	92.249		349.91	178.136	823.879	108.154
		636.2	155.869	384.901	101.792		785.707	362.634	709.363	146.326
		871.594	302.195	260.842	89.068		661.648	276.747	537.589	108.154
		480.331	337.186	283.109	124.059		413.53	299.014	779.345	127.24
		661.648	368.996	267.204	127.24		537.589	251.299	283.109	98.611
		591.666	229.032	639.381	120.878		947.938	423.073	117.697	95.43
		254.48	209.946	858.87	104.973		782.526	362.634	365.815	165.412
		518.503	222.67	264.023	117.697		1208.78	394.444	508.96	203.584
		225.851	143.145	432.616	111.335		690.277	327.643	766.621	165.412
		553.494	244.937	139.964	114.516		680.734	346.729	540.77	82.706
		448.521	174.955	381.72	120.878		356.272	238.575	1008.38	127.24
		260.842	181.317	718.906	98.611		801.612	372.177	299.014	159.05
		349.91	273.566	836.603	133.602		613.933	324.462	645.743	76.344
		636.2	295.833	353.091	203.584		388.082	225.851	397.625	98.611
		467.607	273.566	744.354	159.05		566.218	273.566	225.851	85.887
		1011.56	451.702	935.214	314.919		375.358	451.702	1619.13	92.249
		830.241	337.186	1062.45	165.412		769.802	337.186	823.879	92.249
		1269.22	569.399	1196.06	248.118		734.811	569.399	537.589	57.258
		741.173	388.082	394.444	73.163		537.589	388.082	604.39	108.154
		792.069	346.729	1164.25	130.421		731.63	346.729	553.494	162.231
		862.051	356.272	2252.15	219.489		722.087	356.272	852.508	124.059
		1953.13	648.924	938.395	133.602		814.336	648.924	454.883	108.154
		1116.53	432.616	1266.04	190.86		890.68	432.616	623.476	155.869
		1119.71	448.521	661.648	139.964		772.983	448.521	636.2	139.964
		1409.18	464.426	690.277	111.335		652.105	464.426	2373.03	222.67
		1246.95	391.263	779.345	95.43		709.363	391.263	769.802	111.335
		1046.55	362.634	1033.83	130.421		1291.49	362.634	461.245	181.317
		862.051	283.109	461.245	289.471		703.001	283.109	403.987	155.869
		1040.19	416.711	1689.11	171.774		881.137	416.711	1991.31	273.566
		989.291	464.426	642.562	337.186		553.494	464.426	356.272	82.706
		1021.1	423.073	1838.62	254.48		671.191	423.073	423.073	98.611
		1202.42	563.037	2134.45	178.136		998.834	563.037	785.707	133.602
		846.146	343.548	502.598	225.851		827.06	343.548	569.399	149.507
		1081.54	473.969	426.254	152.688		473.969	473.969	305.376	54.077
		1332.84	368.996	709.363	162.231		992.472	368.996	407.168	111.335
		1301.03	480.331	505.779	127.24		578.942	480.331	540.77	82.706
		823.879	305.376	782.526	120.878		550.313	305.376	445.34	69.982
		795.25	362.634	919.309	98.611		722.087	362.634	1272.4	117.697
		1027.46	337.186	967.024	168.593		833.422	337.186	416.711	225.851
		671.191	337.186	957.481	136.783		703.001	337.186	540.77	63.62
		906.585	318.1	757.078	108.154		655.286	318.1	683.915	143.145
		935.214	397.625	375.358	238.575		283.109	397.625	839.784	101.792
		633.019	305.376	804.793	273.566		645.743	305.376	553.494	152.688
		633.019	292.652	925.671	152.688		461.245	292.652	493.055	85.887
		782.526	419.892	633.019	254.48		515.322	419.892	321.281	89.068
		1577.78	613.933	1017.92	95.43		776.164	613.933	381.72	69.982
		903.404	413.53	270.385	92.249		661.648	413.53	391.263	76.344
		626.657	273.566	601.209	155.869		744.354	273.566	400.806	41.353
		922.49	407.168	661.648	219.489		655.286	407.168	337.186	117.697
		814.336	378.539	435.797	171.774		655.286	378.539	343.548	98.611
		979.748	378.539	518.503	111.335		524.865	378.539	814.336	108.154
		912.947	321.281	470.788	73.163		699.82	321.281	1167.43	108.154
		658.467	302.195	413.53	92.249		674.372	302.195	543.951	197.222
		1406	359.453	257.661	260.842		674.372	359.453	556.675	114.516
		585.304	321.281	817.517	130.421		722.087	321.281	601.209	117.697
		941.576	311.738	391.263	101.792		782.526	311.738	594.847	82.706
		432.616	162.231	496.236	111.335		585.304	162.231	547.132	89.068
		435.797	232.213	922.49	124.059		718.906	232.213	388.082	152.688
		785.707	260.842	884.318	165.412		639.381	260.842	814.336	101.792
		489.874	248.118	184.498	178.136		547.132	248.118	543.951	111.335
		645.743	318.1	394.444	152.688		776.164	318.1	292.652	79.525
		531.227	279.928	209.946	251.299		769.802	279.928	655.286	95.43
		340.367	209.946	359.453	130.421		766.621	209.946	639.381	73.163
		588.485	314.919	763.44	165.412		572.58	314.919	1087.9	149.507
		473.969	324.462	734.811	120.878		836.603	324.462	508.96	85.887
		741.173	423.073	337.186	57.258		1005.2	423.073	582.123	60.439
		454.883	454.883	687.096	165.412		572.58	454.883	334.005	57.258
		664.829	477.15	1202.42	139.964		639.381	477.15	368.996	60.439
		718.906	423.073	477.15	85.887		734.811	423.073	461.245	82.706
		566.218	368.996	512.141	66.801		521.684	368.996	356.272	69.982
		1024.28	454.883	381.72	98.611		550.313	454.883	537.589	69.982
		709.363	445.34	397.625	165.412		792.069	445.34	671.191	44.534
		553.494	334.005	639.381	305.376		407.168	334.005	604.39	76.344
		480.331	264.023	391.263	63.62		308.557	264.023	760.259	85.887
		563.037	423.073	674.372	155.869		461.245	423.073	321.281	57.258
		543.951	413.53	1326.48	203.584		718.906	413.53	2427.1	260.842
		696.639	346.729	473.969	146.326		795.25	346.729	499.417	244.937
		699.82	429.435	505.779	124.059		903.404	429.435	578.942	85.887
		629.838	254.48	1316.93	187.679		699.82	254.48	747.535	69.982
		499.417	299.014	308.557	66.801		534.408	299.014	518.503	92.249
		578.942	416.711	734.811	66.801		706.182	416.711	620.295	168.593
		683.915	407.168	264.023	171.774		642.562	407.168	515.322	95.43
		334.005	267.204	372.177	133.602		1183.33	267.204	194.041	85.887
		505.779	311.738	467.607	108.154		604.39	311.738	473.969	114.516
		553.494	308.557	337.186	187.679		429.435	308.557	677.553	60.439
		620.295	260.842	454.883	136.783		493.055	260.842	995.653	124.059
		709.363	559.856	601.209	162.231		855.689	559.856	588.485	104.973
		655.286	346.729	556.675	190.86		461.245	346.729	976.567	111.335
		368.996	270.385	384.901	82.706		817.517	270.385	658.467	114.516
		524.865	302.195	343.548	136.783		381.72	302.195	314.919	222.67
		413.53	270.385	321.281	89.068		588.485	270.385	454.883	143.145
		753.897	435.797	454.883	194.041		725.268	435.797	213.127	133.602
		639.381	368.996	550.313	187.679		874.775	368.996	652.105	69.982
		893.861	512.141	388.082	101.792		849.327	512.141	690.277	60.439
		757.078	445.34	473.969	101.792		795.25	445.34	922.49	95.43
		378.539	264.023	334.005	159.05		674.372	264.023	645.743	76.344
		467.607	295.833	827.06	136.783		1008.38	295.833	480.331	85.887
		480.331	264.023	388.082	146.326		598.028	264.023	703.001	124.059
		467.607	222.67	362.634	79.525		877.956	222.67	515.322	133.602
		696.639	365.815	556.675	117.697		508.96	365.815	1068.82	146.326
		855.689	305.376	674.372	66.801		690.277	305.376	741.173	89.068
		919.309	397.625	1017.92	117.697		563.037	397.625	273.566	85.887
		842.965	508.96	257.661	146.326		725.268	508.96	232.213	117.697
		448.521	174.955	238.575	120.878		658.467	174.955	241.756	127.24
		470.788	305.376	706.182	111.335		505.779	305.376	225.851	190.86
		849.327	372.177	378.539	133.602		865.232	372.177	286.29	146.326
		763.44	413.53	760.259	117.697		986.11	413.53	403.987	244.937
		1021.1	423.073	419.892	146.326		550.313	423.073	817.517	133.602
		1154.7	400.806	470.788	98.611		531.227	400.806	190.86	171.774
		604.39	308.557	633.019	143.145		668.01	308.557	537.589	95.43
		827.06	359.453	314.919	79.525		722.087	359.453	257.661	130.421
		744.354	442.159	629.838	69.982		1784.54	442.159	171.774	200.403
		426.254	289.471	757.078	159.05		467.607	289.471	257.661	127.24
		480.331	283.109	626.657	155.869		531.227	283.109	757.078	378.539
		636.2	219.489	451.702	362.634		782.526	219.489	655.286	432.616

## Sheet: ex. fig. 5i
		DMSO 0.1%, 1 hr					Nocodazole 50uM, 1 hr					Blebbistatin 10uM, 1 hr
		NSB length (nm)	NSB width (nm)	conn. length (nm)	conn. width (nm)		NSB length (nm)	NSB width (nm)	conn. length (nm)	conn. width (nm)		NSB length (nm)	NSB width (nm)	conn. length (nm)	conn. width (nm)
		888.697	517.688	627.696	93.1838		909.766	314.919	314.919	314.919		260.842	190.86	190.86	190.86
		733.391	379.638	601.952	113.883		645.743	308.557	308.557	308.557		184.498	117.697	117.697	117.697
		465.293	339.479	457.701	111.714		1775	515.322	515.322	515.322		286.29	146.326	146.326	146.326
		570.499	401.302	433.839	110.629		1170.61	435.797	435.797	435.797		496.236	257.661	257.661	257.661
		577.007		690.889	189.805		763.44	184.498	184.498	184.498		454.883	244.937	244.937	244.937
		720.174	401.302	475.434	84.5376		706.182	305.376	305.376	305.376		359.453	206.765	206.765	206.765
		885.033	458.785	313.584	52.7457		502.598	311.738	311.738	311.738		302.195	213.127	213.127	213.127
		442.197	568.33	330.925	53.4682		648.924	299.014	299.014	299.014		299.014	225.851	225.851	225.851
		351.879	385.116	192.919	58.526		683.915	200.403	200.403	200.403		403.987	260.842	260.842	260.842
		397.399	278.902	582.43	86.7679		486.693	499.417	499.417	499.417		381.72	235.394	235.394	235.394
		407.514	257.225	899.132	123.644		400.806	295.833	295.833	295.833		633.019	305.376	305.376	305.376
		307.081	304.191	578.091	95.4447		712.544	279.928	279.928	279.928		683.915	413.53	413.53	413.53
		471.098	155.347	1096.53	142.082		508.96	241.756	241.756	241.756		658.467	279.928	279.928	279.928
		590.022	315.751	586.768	94.3601		687.096	356.272	356.272	356.272		620.295	334.005	334.005	334.005
		531.453	468.547	585.683	121.475		528.046	340.367	340.367	340.367		438.978	270.385	270.385	270.385
		407.809	447.939	367.679	100.868		524.865	308.557	308.557	308.557		954.3	368.996	368.996	368.996
		558.568	353.579	717.486	75.8671		617.114	302.195	302.195	302.195		830.241	448.521	448.521	448.521
		424.078	431.67	380.694	133.406		442.159	321.281	321.281	321.281		553.494	283.109	283.109	283.109
		684.382	323.21	513.015	104.121		318.1	197.222	197.222	197.222		706.182	365.815	365.815	365.815
		883.948	405.64	431.67	109.544		912.947	318.1	318.1	318.1		547.132	340.367	340.367	340.367
		649.675	506.508	150.759	99.7831		737.992	251.299	251.299	251.299		314.919	209.946	209.946	209.946
		990.239	416.486	396.963	74.8373		1164.25	251.299	251.299	251.299		264.023	159.05	159.05	159.05
		1042.3	773.319	234.273	84.5987		585.304	314.919	314.919	314.919		496.236	267.204	267.204	267.204
		751.627	609.544	911.063	119.306		652.105	305.376	305.376	305.376		563.037	244.937	244.937	244.937
		718.931	492.408	425.163	107.375		772.983	289.471	289.471	289.471		302.195	209.946	209.946	209.946
		552.023	551.301	752.711	109.544		928.852	302.195	302.195	302.195		531.227	324.462	324.462	324.462
		731.02	401.734	437.093	63.9913		534.408	283.109	283.109	283.109		432.616	264.023	264.023	264.023
		591.106	511.931	301.518	85.6833		543.951	362.634	362.634	362.634		461.245	216.308	216.308	216.308
		560.738	481.562	229.597	44.0696		760.259	327.643	327.643	327.643		607.571	283.109	283.109	283.109
		571.584	479.393	536.876	90.0217		308.557	197.222	197.222	197.222		279.928	213.127	213.127	213.127
		530.369	375.271	406.725	92.1909		683.915	442.159	442.159	442.159		353.091	197.222	197.222	197.222
		591.106	221.258	659.436	135.575		757.078	251.299	251.299	251.299		572.58	375.358	375.358	375.358
		514.1	375.271	431.67	97.6139		403.987	276.747	276.747	276.747		229.032	149.507	149.507	149.507
		503.254	297.18	404.555	137.744		664.829	359.453	359.453	359.453		458.064	203.584	203.584	203.584
		608.46	319.957	189.805	53.1453		893.861	467.607	467.607	467.607		400.806	292.652	292.652	292.652
		534.707	464.208	784.165	124.729		776.164	254.48	254.48	254.48		757.078	368.996	368.996	368.996
		668.113	303.688	529.284	66.1605		505.779	270.385	270.385	270.385		353.091	165.412	165.412	165.412
		530.369	341.649	751.627	99.7831		505.779	229.032	229.032	229.032		362.634	229.032	229.032	229.032
		847.072	277.657	759.219	110.629		594.847	318.1	318.1	318.1		537.589	286.29	286.29	286.29
		662.69	526.03	552.061	123.644		458.064	302.195	302.195	302.195		461.245	235.394	235.394	235.394
		651.844	359.002	389.371	140.998		785.707	378.539	378.539	378.539		881.137	362.634	362.634	362.634
		722.343	306.941	150.759	228.85		687.096	254.48	254.48	254.48		435.797	229.032	229.032	229.032
		385.033	428.416	136.659	72.6681		817.517	375.358	375.358	375.358		728.449	365.815	365.815	365.815
		511.931	388.286	288.503	117.137		718.906	257.661	257.661	257.661		798.431	620.295	620.295	620.295
		592.191	425.163	364.425	104.121		563.037	308.557	308.557	308.557		378.539	276.747	276.747	276.747
		624.729	381.779	276.573	104.121		419.892	248.118	248.118	248.118		470.788	302.195	302.195	302.195
		170.838	473.97	478.308	74.8373		540.77	397.625	397.625	397.625		512.141	346.729	346.729	346.729
		691.974	95.2122	854.664	136.659		423.073	286.29	286.29	286.29		531.227	403.987	403.987	403.987
		537.961	412.148	367.679	63.9913		435.797	270.385	270.385	270.385		607.571	321.281	321.281	321.281
		734.273	317.787	500	101.952		779.345	388.082	388.082	388.082		295.833	254.48	254.48	254.48
		517.354	536.876	147.505	119.306		648.924	330.824	330.824	330.824		489.874	400.806	400.806	400.806
		517.354	394.794	1040.13	190.889		626.657	334.005	334.005	334.005		334.005	286.29	286.29	286.29
		941.432	439.262	345.987	84.5987		413.53	225.851	225.851	225.851		591.666	473.969	473.969	473.969
		1091.11	793.926	450.108	139.913		585.304	260.842	260.842	260.842		547.132	365.815	365.815	365.815
		783.08	611.714	973.97	125.813		1021.1	276.747	276.747	276.747		677.553	362.634	362.634	362.634
		852.495	508.677	745.119	88.9371		699.82	286.29	286.29	286.29		378.539	155.869	155.869	155.869
		932.755	511.931	605.206	139.913		967.024	423.073	423.073	423.073		613.933	194.041	194.041	194.041
		489.154	444.685	503.254	95.4447		442.159	283.109	283.109	283.109		734.811	286.29	286.29	286.29
		481.562	355.748	380.694	81.3449		629.838	314.919	314.919	314.919		849.327	365.815	365.815	365.815
		541.215	331.887	762.473	104.121		454.883	264.023	264.023	264.023		368.996	273.566	273.566	273.566
		810.195	295.011	365.51	60.7375		334.005	181.317	181.317	181.317		346.729	216.308	216.308	216.308
		859.002	387.202	498.915	113.883		426.254	219.489	219.489	219.489		407.168	203.584	203.584	203.584
		912.148	486.985	643.167	98.6985		365.815	206.765	206.765	206.765		299.014	165.412	165.412	165.412
		686.551	534.707	215.835	111.714		308.557	213.127	213.127	213.127		623.476	353.091	353.091	353.091
		825.38	366.594	560.738	114.967		760.259	346.729	346.729	346.729		830.241	378.539	378.539	378.539
		584.599	317.787	696.312	104.121		458.064	203.584	203.584	203.584		550.313	257.661	257.661	257.661
		316.703	316.703	478.308	97.6139		518.503	241.756	241.756	241.756		951.119	349.91	349.91	349.91
		821.041	437.093	485.9	126.898		674.372	337.186	337.186	337.186		830.241	330.824	330.824	330.824
		969.631	348.156	959.87	92.1909		486.693	248.118	248.118	248.118		461.245	359.453	359.453	359.453
		931.67	588.937	559.653	88.9371		769.802	225.851	225.851	225.851		604.39	254.48	254.48	254.48
		881.779	486.985	626.898	61.8221		871.594	286.29	286.29	286.29		502.598	327.643	327.643	327.643
		560.738	283.08	513.015	79.1757		575.761	318.1	318.1	318.1		528.046	305.376	305.376	305.376
		552.061	368.764	859.002	120.39		661.648	213.127	213.127	213.127		311.738	248.118	248.118	248.118
		515.184	366.594	637.744	75.9219		664.829	232.213	232.213	232.213		620.295	349.91	349.91	349.91
		488.069	414.317	708.243	211.497		798.431	365.815	365.815	365.815		308.557	213.127	213.127	213.127
		983.731	332.972	1116.05	181.128		1307.39	578.942	578.942	578.942		270.385	168.593	168.593	168.593
		797.18	475.054	606.291	87.8525		750.716	346.729	346.729	346.729		448.521	334.005	334.005	334.005
		915.401	198.482	391.54	97.6139		407.168	216.308	216.308	216.308		712.544	394.444	394.444	394.444
		639.913	343.818	304.772	94.3601		591.666	295.833	295.833	295.833		537.589	257.661	257.661	257.661
		383.948	338.395	636.659	65.0759		559.856	299.014	299.014	299.014		566.218	365.815	365.815	365.815
		434.924	274.403	744.035	222.343		419.892	321.281	321.281	321.281		680.734	286.29	286.29	286.29
		424.078	223.427	1132.32	196.312		1078.36	375.358	375.358	375.358		591.666	343.548	343.548	343.548
		633.406	315.618	659.436	78.0911		785.707	276.747	276.747	276.747		804.793	524.865	524.865	524.865
		411.063	480.477	292.842	80.2603		617.114	267.204	267.204	267.204		722.087	464.426	464.426	464.426
		400.217	285.249	298.265	66.1605		508.96	299.014	299.014	299.014		757.078	473.969	473.969	473.969
		788.503	313.449				690.277	550.313	550.313	550.313		588.485	308.557	308.557	308.557
		670.282	518.438	1505.14	209.495		680.734	305.376	305.376	305.376		559.856	314.919	314.919	314.919
		630.152	404.555	944.339	128.92		613.933	496.236	496.236	496.236		413.53	270.385	270.385	270.385
		713.666	264.642	299.739	128.92		556.675	467.607	467.607	467.607		413.53	190.86	190.86	190.86
		748.373	304.772	528.572	70.906		442.159	241.756	241.756	241.756		458.064	403.987	403.987	403.987
		895.879	399.132	322.3	103.136		741.173	260.842	260.842	260.842		572.58	362.634	362.634	362.634
		534.707	437.093	892.771	209.495		502.598	232.213	232.213	232.213		346.729	254.48	254.48	254.48
		619.306	351.41	667.161	106.359		671.191	273.566	273.566	273.566		613.933	314.919	314.919	314.919
		1067.25	421.909	1115.16	125.697		400.806	356.272	356.272	356.272		636.2	365.815	365.815	365.815
		1079.18	402.386	593.032	157.927		502.598	305.376	305.376	305.376		578.942	302.195	302.195	302.195
		406.725	467.462	1037.81	215.941		432.616	295.833	295.833	295.833		289.471	168.593	168.593	168.593
		815.618	331.887	638.154	148.258		505.779	314.919	314.919	314.919		346.729	171.774	171.774	171.774
		674.62	462.039	718.729	228.833		489.874	305.376	305.376	305.376		499.417	251.299	251.299	251.299
		427.332	523.861	377.091	174.042		477.15	254.48	254.48	254.48		384.901	235.394	235.394	235.394
		496.746	236.443	267.509	122.474		486.693	397.625	397.625	397.625		416.711	251.299	251.299	251.299
		386.117	392.625	451.22	106.359		569.399	375.358	375.358	375.358		518.503	273.566	273.566	273.566
		373.102	242.95	602.701	151.481
		725.597	197.397	618.816	112.805		629.838	264.023	693.458	108.154		855.689	388.082	454.883	203.584
		647.505	341.649	296.516	109.582		327.643	260.842	267.204	50.896		1205.6	458.064	970.205	174.955
		936.009	335.141	522.126	190.157		473.969	238.575	365.815	117.697		827.06	391.263	334.005	89.068
		353.579	491.323	389.983	112.805		566.218	292.652	343.548	57.258		467.607	260.842	661.648	95.43
		400.217	278.742	335.192	212.718		566.218	305.376	295.833	146.326		750.716	257.661	550.313	69.982
		867.679	221.258	589.809	167.596		448.521	270.385	337.186	235.394		947.938	470.788	1078.36	203.584
		781.996	549.892				569.399	238.575	353.091	276.747		1310.57	378.539	941.576	149.507
		634.49	392.625				674.372	283.109	292.652	108.154		1437.81	359.453	607.571	321.281
		722.343	355.748				639.381	327.643	604.39	130.421		582.123	279.928	795.25	82.706
		609.544	335.141				423.073	232.213	365.815	314.919		744.354	461.245	760.259	146.326
		795.011	322.126				448.521	302.195	563.037	187.679		728.449	362.634	591.666	174.955
		677.874	382.863				661.648	292.652	512.141	114.516		553.494	318.1	661.648	295.833
		648.59	433.839				1084.72	356.272	524.865	162.231		563.037	289.471	413.53	98.611
		483.731	483.731				760.259	375.358	299.014	130.421		419.892	276.747	445.34	95.43
		867.679	466.377				610.752	403.987	321.281	89.068		578.942	311.738	286.29	66.801
		550.976	480.477				442.159	206.765	159.05	108.154		575.761	353.091	699.82	368.996
		707.158	289.588				470.788	206.765	493.055	152.688		763.44	375.358	531.227	283.109
		640.998	393.709				540.77	337.186	248.118	79.525		521.684	340.367	547.132	139.964
		708.243	368.764				464.426	244.937	267.204	66.801		508.96	241.756	1087.9	159.05
		754.881	281.996				400.806	194.041	884.318	133.602		648.924	343.548	578.942	152.688
		630.152	406.725				703.001	286.29	865.232	89.068		483.512	229.032	394.444	127.24
		586.768	379.61				477.15	283.109	168.593	114.516		693.458	451.702	448.521	178.136
		748.373	402.386				416.711	241.756	219.489	38.172		693.458	413.53	954.3	174.955
		832.972	542.299				410.349	187.679	400.806	114.516		365.815	235.394	305.376	136.783
		522.777	511.931				811.155	232.213	283.109	136.783		343.548	235.394	276.747	162.231
		643.167	382.863				324.462	136.783	668.01	206.765		664.829	270.385	403.987	276.747
		597.614	436.009				508.96	190.86	286.29	76.344		515.322	216.308	442.159	111.335
		283.08	515.184				473.969	200.403	334.005	85.887		566.218	229.032	461.245	98.611
		571.584	169.197				594.847	187.679	1313.75	216.308		668.01	388.082	451.702	174.955
		612.798	528.2				324.462	152.688	645.743	98.611		470.788	232.213	588.485	130.421
		584.599	368.764				709.363	187.679	219.489	104.973		588.485	295.833	683.915	95.43
		728.85	378.525				601.209	365.815	194.041	117.697		591.666	324.462	397.625	89.068
		904.555	528.2				467.607	219.489	346.729	50.896		353.091	187.679	165.412	181.317
		568.33	517.354				486.693	219.489	496.236	124.059		381.72	187.679	658.467	174.955
		618.221	393.709				1269.22	372.177	394.444	181.317		677.553	388.082	343.548	178.136
		572.668	439.262				1231.05	642.562	1024.28	114.516		617.114	419.892	594.847	120.878
		332.972	490.239				413.53	184.498	235.394	152.688		801.612	244.937	483.512	136.783
		572.668	149.675				741.173	283.109	384.901	178.136		709.363	232.213	512.141	165.412
			522.777				547.132	276.747	655.286	162.231		871.594	397.625	241.756	73.163
		725.175					318.1	136.783	1024.28	181.317		823.879	321.281	1116.53	149.507
		486.673	502.788				772.983	244.937	648.924	79.525		820.698	308.557	254.48	251.299
		299.739	315.854				442.159	257.661	222.67	190.86		543.951	267.204	489.874	241.756
		673.607	235.279				438.978	260.842	801.612	89.068		744.354	416.711	216.308	229.032
		454.443	512.457				668.01	308.557	353.091	79.525		438.978	197.222	467.607	162.231
		547.91	261.063				645.743	381.72	486.693	73.163		232.213	279.928	133.602	206.765
		509.234	409.321				664.829	270.385	473.969	79.525		289.471	270.385	448.521	146.326
		470.558	477.004				391.263	225.851	305.376	104.973		537.589	321.281	327.643	178.136
		905.663	357.753				763.44	241.756	368.996	104.973		388.082	270.385	524.865	216.308
		493.119	389.983				582.123	241.756	451.702	69.982		419.892	248.118	451.702	114.516
		770.297	251.394				368.996	244.937	362.634	66.801		563.037	209.946	1259.68	200.403
		680.053	235.279				442.159	238.575	216.308	63.62		655.286	308.557	359.453	95.43
		789.635	602.701				528.046	321.281	801.612	130.421		423.073	209.946	680.734	139.964
		654.269	480.227				283.109	190.86	254.48	146.326		381.72	200.403	416.711	139.964
		615.593	609.147				655.286	311.738	976.567	213.127		1170.61	461.245	626.657	92.249
		480.227	428.659				378.539	184.498	391.263	85.887		613.933	416.711	1176.97	241.756
		502.788	277.178				442.159	184.498	594.847	85.887		454.883	308.557	219.489	159.05
		686.499	422.213				680.734	273.566	543.951	69.982		1386.92	324.462	598.028	114.516
		409.321	554.356				779.345	314.919	254.48	69.982		470.788	289.471	458.064	76.344
		615.593	228.833				1396.46	356.272	327.643	136.783		448.521	270.385	696.639	66.801
		551.133	354.53				601.209	340.367	575.761	209.946		454.883	244.937	683.915	181.317
		779.966	299.739				674.372	359.453	203.584	47.715		531.227	334.005	594.847	130.421
			331.969				524.865	359.453	308.557	57.258		454.883	264.023	820.698	248.118
							480.331	299.014	403.987	98.611		706.182	416.711	877.956	187.679
							556.675	311.738	419.892	66.801		833.422	321.281	244.937	260.842
							594.847	302.195	397.625	54.077		1148.34	391.263	330.824	149.507
							607.571	359.453	168.593	63.62		556.675	197.222	267.204	171.774
		515.322	248.118	655.286	82.706		922.49	407.168	254.48	73.163		368.996	225.851	1510.97	302.195
		365.815	216.308	604.39	165.412		556.675	232.213	467.607	66.801		334.005	222.67	512.141	95.43
		403.987	225.851	674.372	159.05		658.467	391.263	270.385	92.249		687.096	327.643	696.639	63.62
		598.028	384.901	556.675	85.887		534.408	260.842	626.657	95.43		703.001	260.842	1208.78	149.507
		327.643	168.593	566.218	190.86		489.874	241.756	372.177	178.136		747.535	327.643	750.716	219.489
		483.512	200.403	270.385	114.516		569.399	314.919	725.268	184.498		617.114	197.222	728.449	190.86
		394.444	314.919	222.67	117.697		375.358	190.86	986.11	181.317		413.53	235.394	1075.18	299.014
		617.114	365.815	438.978	111.335		403.987	241.756	1253.31	76.344		664.829	353.091	1161.07	241.756
		419.892	327.643	155.869	114.516		1046.55	496.236	251.299	108.154		1390.1	429.435	279.928	133.602
		550.313	257.661	299.014	82.706		1227.87	550.313	524.865	73.163		1301.03	429.435	244.937	225.851
		788.888	388.082	1002.01	241.756		362.634	200.403	572.58	69.982		769.802	273.566	308.557	79.525
		693.458	426.254	954.3	190.86		451.702	200.403	737.992	66.801		372.177	184.498	353.091	114.516
		766.621	337.186	438.978	117.697		489.874	229.032	372.177	104.973		445.34	190.86	365.815	114.516
		502.598	381.72	811.155	244.937		489.874	273.566	820.698	124.059		451.702	248.118	292.652	225.851
		1100.63	629.838	235.394	104.973		378.539	181.317	454.883	57.258		473.969	251.299	760.259	340.367
		874.775	633.019	473.969	47.715		413.53	229.032	381.72	92.249		916.128	260.842	753.897	394.444
		671.191	391.263	464.426	104.973		318.1	206.765	184.498	47.715		1011.56	365.815	1030.64	155.869
		559.856	264.023	359.453	98.611		343.548	254.48	588.485	101.792		877.956	267.204	658.467	171.774
		540.77	216.308	1002.01	308.557		254.48	152.688	842.965	111.335		757.078	505.779	368.996	120.878
		483.512	267.204	489.874	139.964		365.815	260.842	264.023	133.602		1447.36	346.729	543.951	152.688
		480.331	410.349	232.213	85.887		292.652	232.213	998.834	209.946		970.205	346.729	384.901	98.611
		438.978	346.729	174.955	73.163		384.901	264.023	932.033	149.507		683.915	267.204	839.784	127.24
		340.367	308.557	302.195	127.24		384.901	257.661	318.1	76.344		604.39	238.575	508.96	146.326
		731.63	508.96	356.272	127.24		254.48	152.688	578.942	85.887		877.956	232.213	591.666	117.697
		473.969	238.575	553.494	66.801		528.046	289.471	613.933	82.706		690.277	270.385	394.444	168.593
		578.942	299.014	222.67	98.611		362.634	238.575	416.711	82.706		1138.8	648.924	928.852	187.679
		512.141	244.937	213.127	139.964		483.512	273.566	403.987	111.335		334.005	257.661	499.417	225.851
		359.453	222.67	461.245	89.068		442.159	209.946	432.616	143.145		693.458	461.245	776.164	117.697
		435.797	365.815	1132.44	95.43		814.336	257.661	368.996	117.697		483.512	292.652	604.39	92.249
		257.661	222.67	388.082	92.249		537.589	260.842	324.462	108.154		613.933	203.584	788.888	130.421
		403.987	299.014	410.349	66.801		543.951	276.747	604.39	159.05		1030.64	292.652	327.643	343.548
		470.788	244.937	209.946	133.602		588.485	283.109	299.014	267.204		1002.01	260.842	683.915	241.756
		658.467	206.765	289.471	124.059		403.987	194.041	248.118	89.068		664.829	229.032	334.005	89.068
		407.168	209.946	944.757	108.154		467.607	197.222	203.584	95.43		728.449	499.417	540.77	130.421
		445.34	353.091	432.616	54.077		613.933	302.195	229.032	117.697		1052.91	454.883	585.304	79.525
		569.399	321.281	515.322	120.878
		407.168	283.109	779.345	117.697		559.856	270.385	454.883	264.023		642.562	359.453	241.756	146.326
		645.743	353.091	251.299	127.24		438.978	216.308	970.205	108.154		575.761	295.833	725.268	279.928
		553.494	340.367	620.295	149.507		658.467	384.901	334.005	152.688		416.711	279.928	868.413	92.249
		613.933	251.299	582.123	104.973		346.729	251.299	661.648	60.439		642.562	330.824	480.331	162.231
		445.34	334.005	229.032	111.335		334.005	232.213	550.313	95.43		728.449	378.539	321.281	111.335
		658.467	295.833	483.512	95.43		426.254	318.1	1078.36	92.249		725.268	318.1	442.159	111.335
		534.408	442.159	909.766	279.928		438.978	270.385	941.576	54.077		375.358	155.869	155.869	222.67
		531.227	244.937	397.625	181.317		302.195	120.878	607.571	54.077		613.933	244.937	289.471	143.145
		445.34	311.738	718.906	92.249		400.806	276.747	795.25	79.525		814.336	311.738	340.367	184.498
		661.648	349.91	512.141	159.05		477.15	356.272	760.259	66.801		540.77	308.557	426.254	101.792
		499.417	216.308	451.702	197.222		295.833	181.317	591.666	143.145		403.987	295.833	432.616	54.077
		349.91	181.317	222.67	89.068		391.263	324.462	661.648	92.249		725.268	308.557	184.498	95.43
		264.023	162.231	556.675	89.068		292.652	194.041	413.53	133.602		846.146	340.367	302.195	174.955
		804.793	461.245	642.562	104.973		349.91	209.946	445.34	76.344		508.96	286.29	486.693	302.195
		919.309	362.634	569.399	98.611		349.91	200.403	286.29	114.516		496.236	209.946	648.924	82.706
		559.856	279.928	750.716	178.136		534.408	295.833	699.82	120.878		728.449	264.023	334.005	168.593
		454.883	311.738	563.037	143.145		442.159	273.566	531.227	241.756		633.019	219.489	410.349	69.982
		909.766	375.358	308.557	101.792		575.761	270.385	547.132	321.281		419.892	244.937	664.829	171.774
		531.227	174.955	442.159	73.163		496.236	314.919	1087.9	120.878		480.331	248.118	213.127	270.385
		575.761	432.616	276.747	120.878		295.833	181.317	578.942	139.964		327.643	178.136	388.082	136.783
		553.494	442.159	314.919	127.24		1237.41	397.625	394.444	85.887		324.462	174.955	289.471	92.249
		553.494	232.213	664.829	101.792		416.711	302.195	448.521	174.955		760.259	318.1	464.426	69.982
		763.44	244.937	518.503	130.421		648.924	407.168	954.3	79.525		464.426	209.946	715.725	76.344
		547.132	238.575	340.367	98.611		776.164	464.426	305.376	101.792		817.517	499.417	403.987	165.412
		683.915	251.299	801.612	155.869		1084.72	528.046	276.747	73.163		712.544	174.955	187.679	82.706
		410.349	276.747	222.67	104.973		753.897	349.91	403.987	54.077		613.933	394.444	814.336	200.403
		403.987	241.756	550.313	159.05		1170.61	372.177	442.159	111.335		477.15	257.661	403.987	79.525
		607.571	330.824	178.136	85.887		909.766	493.055	461.245	98.611		416.711	276.747	394.444	101.792
		585.304	286.29	162.231	98.611		432.616	244.937	451.702	139.964		515.322	381.72	559.856	251.299
		454.883	241.756	190.86	139.964		550.313	308.557	588.485	165.412		699.82	295.833	563.037	92.249
		534.408	238.575	737.992	143.145		693.458	292.652	683.915	69.982		480.331	311.738	267.204	136.783
		521.684	209.946	184.498	171.774		1011.56	448.521	397.625	117.697		496.236	200.403	569.399	104.973
		356.272	264.023	311.738	130.421		610.752	397.625	165.412	60.439		353.091	244.937	276.747	73.163
		321.281	181.317	1227.87	130.421		458.064	244.937	658.467	66.801		429.435	260.842	540.77	117.697
		426.254	114.516	448.521	162.231		435.797	308.557	343.548	143.145		473.969	260.842	585.304	85.887
		321.281	279.928	486.693	120.878		585.304	343.548	594.847	92.249		871.594	515.322	394.444	82.706
		362.634	292.652	349.91	57.258		451.702	264.023	483.512	117.697		295.833	174.955	505.779	63.62
		499.417	229.032	375.358	76.344		505.779	257.661	512.141	57.258		636.2	528.046	575.761	155.869
		416.711	308.557	849.327	139.964		445.34	197.222	241.756	124.059		512.141	327.643	343.548	197.222
		423.073	321.281	1342.38	194.041		454.883	190.86	1116.53	92.249		429.435	273.566	464.426	108.154
		795.25	267.204	496.236	98.611		438.978	254.48	254.48	73.163		591.666	346.729	598.028	162.231
		556.675	238.575	480.331	69.982		432.616	232.213	489.874	73.163		1266.04	493.055	575.761	241.756
		458.064	276.747	524.865	155.869		877.956	219.489	216.308	54.077		353.091	187.679	1046.55	222.67
		391.263	197.222	222.67	57.258		769.802	302.195	467.607	50.896		381.72	244.937	244.937	101.792
		995.653	429.435	384.901	108.154		502.598	232.213	133.602	82.706		556.675	267.204	1221.5	302.195
		531.227	273.566	254.48	41.353		693.458	324.462	448.521	101.792		375.358	222.67	629.838	104.973
		283.109	165.412	563.037	69.982		776.164	423.073	327.643	152.688		493.055	248.118	709.363	260.842
		639.381	225.851	171.774	89.068		464.426	279.928	524.865	95.43		604.39	340.367	718.906	225.851
		814.336	372.177	477.15	130.421		394.444	324.462	451.702	76.344		384.901	171.774	591.666	235.394
		572.58	308.557	610.752	111.335		423.073	283.109	1259.68	92.249		429.435	194.041	550.313	238.575
		264.023	232.213	769.802	133.602		642.562	260.842	359.453	95.43		403.987	254.48	181.317	225.851
		318.1	251.299	668.01	111.335		410.349	219.489	680.734	127.24		480.331	286.29	337.186	340.367
		512.141	419.892	314.919	101.792		489.874	219.489	416.711	136.783		321.281	190.86	763.44	152.688
		575.761	305.376	671.191	159.05		668.01	232.213	626.657	244.937		407.168	235.394	229.032	101.792
		604.39	181.317	458.064	101.792		725.268	244.937	1176.97	174.955		521.684	273.566	334.005	139.964
		687.096	448.521	1021.1	146.326		391.263	213.127	219.489	139.964		795.25	419.892	267.204	133.602
		512.141	267.204				318.1	209.946	598.028	330.824		604.39	238.575	403.987	63.62
		292.652	139.964				648.924	397.625	458.064	213.127		709.363	311.738	477.15	66.801
		890.68	467.607				712.544	442.159	696.639	117.697		397.625	209.946	305.376	124.059
		900.223	384.901				442.159	302.195	683.915	124.059		671.191	343.548	209.946	133.602
		776.164	432.616				839.784	397.625	594.847	104.973		1097.44	703.001	521.684	111.335
		750.716	429.435				559.856	232.213	820.698	98.611		626.657	187.679	521.684	85.887
		871.594	426.254				499.417	209.946	877.956	181.317		973.386	416.711	416.711	111.335
		543.951	308.557				292.652	206.765	244.937	108.154		1180.15	505.779	426.254	130.421
		858.87	254.48				432.616	276.747	330.824	54.077		725.268	384.901	302.195	143.145
		925.671	375.358				407.168	213.127	267.204	95.43		435.797	248.118	569.399	117.697
		292.652	200.403				757.078	337.186	1510.97	63.62		585.304	368.996	973.386	92.249
		528.046	216.308				362.634	260.842	512.141	155.869		782.526	454.883	629.838	117.697
		473.969	203.584				394.444	270.385	696.639	279.928		540.77	273.566	295.833	79.525
		235.394	168.593				575.761	400.806	1208.78	155.869		480.331	254.48	407.168	171.774
		279.928	162.231				295.833	203.584	750.716	76.344		588.485	241.756	343.548	238.575
		563.037	219.489				394.444	273.566	728.449	92.249		531.227	216.308	515.322	206.765
		451.702	308.557				613.933	378.539	1075.18	120.878		299.014	292.652	528.046	190.86
		1017.92	375.358				365.815	213.127	1161.07	159.05		515.322	442.159	464.426	162.231
		1173.79	407.168				470.788	264.023	279.928	155.869		559.856	403.987	413.53	279.928
		712.544	302.195				470.788	295.833	244.937	114.516		445.34	330.824	706.182	232.213
		585.304	232.213				426.254	209.946	308.557	57.258		381.72	244.937	343.548	276.747
		804.793	318.1				582.123	327.643	353.091	85.887		384.901	232.213	696.639	82.706
		451.702	238.575				598.028	372.177	365.815	69.982		340.367	168.593	232.213	143.145
		397.625	248.118				569.399	372.177	292.652	146.326		642.562	359.453	785.707	133.602
		101.792	165.412				543.951	318.1	760.259	95.43		362.634	209.946	340.367	69.982
		594.847	270.385				493.055	340.367	753.897	92.249		531.227	190.86	283.109	76.344
		680.734	480.331				572.58	324.462	1030.64	92.249		887.499	248.118	267.204	181.317
		731.63	238.575				601.209	305.376	658.467	95.43		884.318	318.1	365.815	168.593
		731.63	340.367				496.236	209.946	368.996	101.792		505.779	225.851	321.281	194.041
		617.114	365.815				143.145	244.937	543.951	225.851		499.417	216.308	677.553	111.335
							852.508	403.987	384.901	124.059		493.055	225.851	244.937	95.43
							722.087	378.539	839.784	143.145		407.168	197.222	1301.03	270.385
							995.653	394.444	508.96	127.24		553.494	260.842	343.548	232.213
							1033.83	273.566	591.666	152.688		518.503	260.842	378.539	82.706
							559.856	276.747	394.444	63.62		680.734	372.177	512.141	111.335
							591.666	238.575	928.852	209.946		722.087	225.851	362.634	108.154
							423.073	368.996	499.417	152.688		264.023	159.05	521.684	79.525
							871.594	368.996	776.164	98.611		528.046	222.67	356.272	209.946
							897.042	365.815	604.39	219.489		314.919	181.317	372.177	114.516
							1202.42	279.928	788.888	69.982		537.589	235.394	477.15	155.869
							512.141	178.136	327.643	114.516		661.648	270.385	391.263	168.593
							346.729	229.032	683.915	159.05		626.657	273.566	830.241	146.326
							429.435	279.928	334.005	47.715		575.761	286.29	569.399	181.317
							499.417	337.186	540.77	98.611		467.607	311.738	473.969	171.774
							588.485	260.842	585.304	305.376		753.897	442.159	467.607	117.697
		515.68	312.631	541.464	167.596
		828.311	364.199	947.562	154.704
		812.196	435.105	921.778	193.38
		863.764	454.443	750.959	103.136
		583.363	393.206	725.175	122.474
		544.687	348.084	983.015	148.258
		425.436	280.401	1160.28	154.704
		367.422	241.725	786.412	244.948
		663.938	370.645	499.565	399.652
		847.649	406.098	770.297	264.286
		799.304	389.983	273.955	135.366
		928.224	509.234	538.241	106.359
		644.6	280.401	547.91	99.913
		464.112	209.495	518.903	148.258
		654.269	248.171	1089.37	109.582
		354.53	267.509	551.133	270.732
		670.384	290.07	344.861	190.157
		657.492	244.948	418.99	206.272
		960.454	551.133	512.457	335.192
		596.255	360.976	425.436	177.265
		779.966	286.847	535.018	241.725
		721.952	396.429	528.572	228.833
		467.335	399.652	418.99	206.272
		683.276	435.105	976.569	241.725
		966.9	380.314	328.746	183.711
		1053.92	464.112	805.75	141.812
		673.607	286.847	718.729	132.143
		444.774	212.718	1205.4	215.941
		634.931	348.084	654.269	70.906
		883.102	389.983	1173.17	348.084
		622.039	393.206	1063.59	196.603
		496.342	328.746	238.502	183.711
		670.384	451.22	754.182	196.603
		815.419	428.659	364.199	164.373
		966.9	560.802	1215.07	157.927
		315.854	190.157	480.227	125.697
		928.224	322.3	418.99	106.359
		344.861	235.279	496.342	103.136
		741.29	325.523	322.3	106.359
		573.694	290.07	631.708	116.028
		1021.69	576.917	454.443	80.575
		564.025	302.962	773.52	177.265
		576.917	328.746	663.938	219.164
		467.335	312.631	615.593	209.495
		496.342	422.213	270.732	254.617
		770.297	354.53	612.37	157.927
		435.105	212.718	705.837	161.15
		538.241	212.718	302.962	183.711
		750.959	357.753	341.638	170.819
		428.659	322.3	331.969	128.92
		663.938	341.638	480.227	116.028
		367.422	212.718	683.276	116.028
		415.767	280.401	470.558	125.697
		480.227	312.631	286.847	277.178
		551.133	328.746	676.83	203.049
		499.565	232.056	335.192	164.373
		480.227	306.185	644.6	119.251
		1002.35	518.903	441.551	135.366
		1002.35	309.408	744.513	183.711
		396.429	373.868	1050.7	251.394
		602.701	328.746	341.638	389.983
		812.196	464.112	715.506	315.854
		721.952	473.781	1966.03	251.394
		457.666	341.638	560.802	364.199
		728.398	377.091	976.569	164.373
		380.314	283.624	570.471	283.624
		1070.04	335.192	1070.04	167.596
		612.37	393.206	425.436	306.185
		1750.09	522.126	541.464	135.366
		789.635	467.335	322.3	309.408
		844.426	435.105	554.356	251.394
		808.973	399.652	502.788	261.063
		1302.09	348.084	251.394	80.575
		551.133	393.206	528.572	212.718
		493.119	335.192	541.464	83.798
		1182.84	454.443	541.464	103.136
		786.412	444.774	477.004	119.251
		680.053	344.861	618.816	154.704
		625.262	415.767	364.199	141.812
		767.074	357.753	709.06	90.244
		657.492	373.868	415.767	138.589
		383.537	203.049	135.366	193.38
		325.523	248.171	1063.59	215.941
		515.68	241.725	235.279	273.955
		912.109	364.199	415.767	241.725
		618.816	315.854	1601.83	141.812
		570.471	270.732	605.924	145.035
		502.788	261.063	464.112	99.913
		631.708	335.192	950.785	161.15
		451.22	364.199	802.527	167.596
		651.046	261.063	312.631	203.049
		586.586	331.969	302.962	151.481
		696.168	451.22	293.293	141.812
		302.962	286.847	638.154	164.373
		399.652	344.861	364.199	267.509
		254.617	270.732	447.997	267.509
		808.973	296.516	447.997	228.833
		531.795	331.969	464.112	177.265
		721.952	283.624	470.558	119.251
		1111.93	641.377	721.952	128.92

## Sheet: ex. fig. 5k
		DMSO 0.1%, 1 hr					LatA 20 uM, 1hr					DMSO 0.2%, 1 hr					CytoD 50 uM, 1hr
		NSB length (nm)	NSB width (nm)	conn. length (nm)	conn. width (nm)		NSB length (nm)	NSB width (nm)	conn. length (nm)	conn. width (nm)		NSB length (nm)	NSB width (nm)	conn. length (nm)	conn. width (nm)		NSB length (nm)	NSB width (nm)	conn. length (nm)	conn. width (nm)
		888.697	517.688	627.696	93.1838		549.296	509.39	266.432	166.667		1057.14	525.349	2372.13	215.941		673.607	389.983	638.154	257.84
		733.391	379.638	601.952	113.883		593.897	362.676	153.756	192.488		554.356	206.272	554.356	122.474		866.987	431.882	370.645	161.15
		465.293	339.479	457.701	111.714		406.103	281.69	760.563	154.93		528.572	273.955	273.955	93.467		473.781	251.394	267.509	128.92
		570.499	401.302	433.839	110.629		649.061	313.38	299.296	80.9859		444.774	270.732	1808.1	148.258		631.708	270.732	728.398	80.575
		577.007		690.889	189.805		611.502	379.108	615.023	107.981		564.025	348.084	1057.14	141.812		348.084	257.84	641.377	125.697
		720.174	401.302	475.434	84.5376		524.648	332.16	413.146	63.3803		1079.7	515.68	2426.92	296.516		560.802	248.171	364.199	135.366
		885.033	458.785	313.584	52.7457		443.662	354.46	370.892	65.7277		515.68	251.394	1608.28	196.603		583.363	331.969	457.666	83.798
		442.197	568.33	330.925	53.4682		414.319	309.859	197.183	172.535		573.694	302.962	934.67	103.136		615.593	438.328	544.687	87.021
		351.879	385.116	192.919	58.526		361.502	328.638	481.221	104.46		538.241	270.732	709.06	106.359		244.948	154.704	567.248	90.244
		397.399	278.902	582.43	86.7679		339.202	356.808	312.207	82.1596		399.652	196.603	680.053	116.028		322.3	193.38	290.07	154.704
		407.514	257.225	899.132	123.644		400.235	360.329	819.249	89.2019		2207.76	457.666	1263.42	151.481		286.847	241.725	161.15	106.359
		307.081	304.191	578.091	95.4447		489.437	354.46	431.925	124.413		1885.45	435.105	1124.83	203.049		493.119	364.199	657.492	70.906
		471.098	155.347	1096.53	142.082		596.244	375.587	545.775	84.507		1788.77	531.795	1137.72	344.861		203.049	141.812	805.75	90.244
		590.022	315.751	586.768	94.3601		531.69	296.948	510.563	48.1221		2913.59	615.593	1105.49	119.251		312.631	190.157	567.248	51.568
		531.453	468.547	585.683	121.475		551.643	257.042	279.343	110.329		1124.83	570.471	973.346	106.359		1024.91	667.161	351.307	64.46
		407.809	447.939	367.679	100.868		484.742	318.075	495.305	173.709		1263.42	551.133	821.865	83.798		670.384	428.659	738.067	90.244
		558.568	353.579	717.486	75.8671		651.408	341.549	487.089	64.554		986.238	428.659	960.454	196.603		402.875	116.028	609.147	74.129
		424.078	431.67	380.694	133.406		525.822	343.897	707.746	55.1643		783.189	502.788	837.98	109.582		522.126	322.3	844.426	93.467
		684.382	323.21	513.015	104.121		690.141	409.624	875.587	99.7653		886.325	431.882	418.99	161.15		770.297	576.917	757.405	141.812
		883.948	405.64	431.67	109.544		796.948	372.066	251.174	58.6854		680.053	402.875	670.384	170.819		783.189	518.903	2156.19	335.192
		649.675	506.508	150.759	99.7831		618.545	339.202	706.573	80.9859		1041.03	464.112	264.286	209.495		660.715	428.659	464.112	116.028
		990.239	416.486	396.963	74.8373		525.822	255.869	232.394	42.2535		934.67	341.638	547.91	135.366		1550.26	957.231	560.802	141.812
		1042.3	773.319	234.273	84.5987		469.484	235.915	440.141	107.981		744.513	399.652	734.844	151.481		1617.95	883.102	889.548	167.596
		751.627	609.544	911.063	119.306		339.202	190.141	674.883	86.8545		454.443	228.833	477.004	161.15		515.68	409.321	286.847	157.927
		718.931	492.408	425.163	107.375		561.033	326.291	322.77	115.023		477.004	241.725	757.405	180.488		1012.02	741.29	905.663	135.366
		552.023	551.301	752.711	109.544		1043.43	557.512	328.638	84.507		531.795	319.077	641.377	186.934		567.248	609.147	280.401	74.129
		731.02	401.734	437.093	63.9913		1028.17	504.695	265.258	122.066		496.342	328.746	767.074	235.279		499.565	283.624	1356.88	135.366
		591.106	511.931	301.518	85.6833		517.606	446.009	306.338	44.6009		931.447	480.227	261.063	238.502		415.767	238.502	502.788	90.244
		560.738	481.562	229.597	44.0696		596.244	430.751	402.582	92.723		763.851	341.638	380.314	174.042		283.624	183.711	1076.48	157.927
		571.584	479.393	536.876	90.0217		434.272	354.46	369.718	71.5962		525.349	364.199	335.192	135.366		431.882	364.199	644.6	109.582
		530.369	375.271	406.725	92.1909		450.704	353.286	190.141	91.5493		586.586	238.502	351.307	119.251		721.952	406.098	1160.28	132.143
		591.106	221.258	659.436	135.575		410.798	374.413	660.798	56.338		963.677	547.91	393.206	87.021		322.3	135.366	902.44	141.812
		514.1	375.271	431.67	97.6139		590.376	401.408	407.277	95.0704		705.837	409.321	477.004	273.955		583.363	470.558	1053.92	138.589
		503.254	297.18	404.555	137.744		579.812	292.254	386.15	116.197		541.464	389.983	918.555	199.826		989.461	622.039	1099.04	167.596
		608.46	319.957	189.805	53.1453		592.723	361.502	225.61	38.676		506.011	280.401	480.227	125.697		480.227	344.861	473.781	90.244
		534.707	464.208	784.165	124.729		454.225	255.869	451.22	64.46		747.736	499.565	273.955	90.244		1215.07	912.109	335.192	48.345
		668.113	303.688	529.284	66.1605		347.418	266.432	560.802	122.474		328.746	228.833	315.854	99.913		370.645	225.61	841.203	167.596
		530.369	341.649	751.627	99.7831		596.244	308.685	322.3	74.129		477.004	257.84	457.666	119.251		686.499	409.321	844.426	154.704
		847.072	277.657	759.219	110.629		779.343	386.15	902.44	103.136		499.565	264.286	531.795	161.15		396.429	251.394	354.53	96.69
		662.69	526.03	552.061	123.644		697.183	224.178	267.509	112.805		251.394	193.38	438.328	154.704		312.631	203.049	299.739	77.352
		651.844	359.002	389.371	140.998		670.188	488.263	676.83	154.704		486.673	280.401	973.346	148.258		215.941	132.143	296.516	122.474
		722.343	306.941	150.759	228.85		625.587	394.366	506.011	138.589		828.311	570.471	1292.42	193.38		209.495	138.589	244.948	67.683
		385.033	428.416	136.659	72.6681		805.164	482.394	225.61	74.129		1111.93	644.6	1244.08	186.934		908.886	660.715	422.213	128.92
		511.931	388.286	288.503	117.137		599.765	348.592	444.774	180.488		1111.93	544.687	493.119	215.941		925.001	544.687	689.722	132.143
		592.191	425.163	364.425	104.121		681.925	375.587	428.659	106.359		925.001	609.147	802.527	141.812		428.659	193.38	564.025	90.244
		624.729	381.779	276.573	104.121		383.803	274.648	232.056	141.812		544.687	254.617	451.22	106.359		322.3	203.049	586.586	90.244
		170.838	473.97	478.308	74.8373		541.08	428.404	837.98	93.467		473.781	261.063	2056.27	183.711		257.84	135.366	879.879	167.596
		691.974	95.2122	854.664	136.659		638.498	471.831	315.854	103.136		315.854	145.035	754.182	80.575		786.412	622.039	348.084	141.812
		537.961	412.148	367.679	63.9913		414.319	332.16	338.415	264.286		406.098	164.373	1447.13	174.042		821.865	554.356	183.711	70.906
		734.273	317.787	500	101.952		606.808	241.784	506.011	257.84		1018.47	528.572	509.234	190.157		270.732	164.373	850.872	125.697
		517.354	536.876	147.505	119.306		620.892	318.075	641.377	109.582		444.774	219.164	586.586	74.129		338.415	222.387	225.61	116.028
		517.354	394.794	1040.13	190.889		551.643	490.61	402.875	125.697		818.642	435.105	786.412	141.812		757.405	531.795	428.659	106.359
		941.432	439.262	345.987	84.5987		410.798	233.568	454.443	196.603		941.116	315.854	715.506	203.049		415.767	280.401	370.645	109.582
		1091.11	793.926	450.108	139.913		747.653	345.07	428.659	80.575		973.346	302.962	915.332	161.15		641.377	409.321	190.157	64.46
		783.08	611.714	973.97	125.813		693.662	443.662	683.276	64.46		583.363	219.164	428.659	141.812		302.962	180.488	151.481	161.15
		852.495	508.677	745.119	88.9371		838.028	416.667	796.081	164.373		870.21	315.854	296.516	87.021		538.241	344.861	386.76	90.244
		932.755	511.931	605.206	139.913		872.066	326.291	770.297	83.798		918.555	254.617	193.38	99.913		389.983	244.948	264.286	61.237
		489.154	444.685	503.254	95.4447		950.704	477.7	1150.61	132.143		631.708	235.279	1282.75	180.488		702.614	454.443	712.283	148.258
		481.562	355.748	380.694	81.3449		998.826	431.925	983.015	112.805		902.44	264.286	515.68	122.474		370.645	273.955	628.485	103.136
		541.215	331.887	762.473	104.121		783.189	186.934	918.555	109.582		760.628	290.07	1489.03	206.272		222.387	145.035	493.119	128.92
		810.195	295.011	365.51	60.7375		396.429	183.711	741.29	77.352		721.952	344.861	912.109	209.495		228.833	203.049	1005.58	154.704
		859.002	387.202	498.915	113.883		389.983	219.164	293.293	54.791		644.6	422.213	522.126	312.631		528.572	418.99	683.276	70.906
		912.148	486.985	643.167	98.6985		725.175	235.279	796.081	141.812		570.471	515.68	647.823	99.913		486.673	354.53	483.45	135.366
		686.551	534.707	215.835	111.714		325.523	219.164	757.405	154.704		422.213	331.969	331.969	180.488		215.941	170.819	1128.05	122.474
		825.38	366.594	560.738	114.967		354.53	151.481	1353.66	190.157		467.335	280.401	477.004	190.157		415.767	196.603	377.091	87.021
		584.599	317.787	696.312	104.121		441.551	157.927	602.701	232.056		699.391	296.516	273.955	145.035		409.321	248.171	634.931	67.683
		316.703	316.703	478.308	97.6139		525.349	283.624	122.474	174.042		854.095	389.983	915.332	286.847		770.297	499.565	573.694	106.359
		821.041	437.093	485.9	126.898		290.07	196.603	373.868	112.805		828.311	389.983	338.415	122.474		306.185	148.258	709.06	132.143
		969.631	348.156	959.87	92.1909		418.99	203.049	157.927	99.913		1231.19	689.722	1205.4	141.812		319.077	273.955	331.969	122.474
		931.67	588.937	559.653	88.9371		947.562	267.509	1650.18	338.415		460.889	206.272	522.126	135.366		396.429	244.948	348.084	161.15
		881.779	486.985	626.898	61.8221		570.471	174.042	319.077	45.122		309.408	267.509	512.457	116.028		402.875	380.314	116.028	167.596
		560.738	283.08	513.015	79.1757		544.687	254.617	689.722	61.237		406.098	219.164	518.903	174.042		447.997	215.941	406.098	106.359
		552.061	368.764	859.002	120.39		383.537	203.049	1311.76	80.575		564.025	357.753	580.14	116.028		335.192	254.617	715.506	112.805
		515.184	366.594	637.744	75.9219		480.227	135.366	789.635	90.244		883.102	296.516	1076.48	122.474		663.938	348.084	792.858	99.913
		488.069	414.317	708.243	211.497		351.307	151.481	680.053	90.244		506.011	254.617	696.168	190.157		480.227	286.847	418.99	151.481
		983.731	332.972	1116.05	181.128		431.882	222.387	1198.96	151.481		1347.21	750.959	576.917	145.035		731.621	422.213	344.861	74.129
		797.18	475.054	606.291	87.8525		750.959	451.22	954.008	116.028		905.663	473.781	895.994	209.495		1321.43	841.203	486.673	112.805
		915.401	198.482	391.54	97.6139		570.471	283.624	319.077	177.265		1495.47	799.304	483.45	212.718		670.384	290.07	328.746	83.798
		639.913	343.818	304.772	94.3601		528.572	215.941	763.851	54.791		1073.26	663.938	757.405	451.22		506.011	415.767	905.663	74.129
		383.948	338.395	636.659	65.0759		406.098	212.718	731.621	109.582		776.743	596.255	1202.18	241.725		322.3	183.711	1244.08	96.69
		434.924	274.403	744.035	222.343		261.063	151.481	441.551	77.352		454.443	383.537	1247.3	296.516		499.565	248.171	415.767	70.906
		424.078	223.427	1132.32	196.312		622.039	396.429	1527.7	125.697		651.046	351.307	1050.7	244.948		622.039	396.429	586.586	61.237
		633.406	315.618	659.436	78.0911		331.969	206.272	1308.54	93.467		863.764	425.436	302.962	145.035		454.443	277.178	908.886	93.467
		411.063	480.477	292.842	80.2603		857.318	457.666	950.785	61.237		770.297	367.422	325.523	112.805		973.346	670.384	1166.73	58.014
		400.217	285.249	298.265	66.1605		1005.58	428.659	509.234	283.624		702.614	360.976	364.199	357.753		554.356	441.551	738.067	87.021
		788.503	313.449				596.255	425.436	950.785	164.373		360.976	193.38	1182.84	148.258		805.75	609.147	834.757	77.352
		670.282	518.438	1505.14	209.495		454.443	309.408	596.255	74.129		593.032	354.53	615.593	116.028		696.168	341.638	506.011	193.38
		630.152	404.555	944.339	128.92		302.962	225.61	593.032	67.683		547.91	328.746	164.373	99.913		837.98	573.694	396.429	83.798
		713.666	264.642	299.739	128.92		995.907	692.945	570.471	83.798		573.694	328.746	293.293	109.582		467.335	228.833	886.325	70.906
		748.373	304.772	528.572	70.906		647.823	215.941	251.394	141.812		377.091	209.495	628.485	154.704		409.321	254.617	418.99	109.582
		895.879	399.132	322.3	103.136		483.45	299.739	1131.27	364.199		825.088	299.739	264.286	106.359		944.339	447.997	1063.59	122.474
		534.707	437.093	892.771	209.495		535.018	335.192	238.502	225.61		589.809	296.516	309.408	80.575		409.321	238.502	1630.84	145.035
		619.306	351.41	667.161	106.359		680.053	225.61	322.3	186.934		663.938	306.185	402.875	54.791		522.126	235.279	586.586	93.467
		1067.25	421.909	1115.16	125.697		322.3	219.164	854.095	167.596		644.6	280.401	441.551	138.589		586.586	251.394	1476.13	122.474
		1079.18	402.386	593.032	157.927		335.192	222.387	599.478	132.143		483.45	219.164	393.206	135.366		1224.74	647.823	644.6	112.805
		406.725	467.462	1037.81	215.941		828.311	360.976	741.29	238.502		654.269	360.976	522.126	77.352		319.077	161.15	538.241	161.15
		815.618	331.887	638.154	148.258		1463.24	718.729	721.952	251.394		1224.74	367.422	402.875	157.927		573.694	396.429	1147.39	386.76
		674.62	462.039	718.729	228.833		344.861	193.38	721.952	174.042		1150.61	467.335	660.715	83.798		331.969	164.373	870.21	74.129
		427.332	523.861	377.091	174.042		486.673	319.077	651.046	270.732		738.067	380.314	776.743	119.251		760.628	389.983	351.307	93.467
		496.746	236.443	267.509	122.474		957.231	477.004	744.513	90.244		480.227	212.718	583.363	106.359		325.523	196.603	499.565	87.021
		386.117	392.625	451.22	106.359		925.001	325.523	1276.31	238.502
		373.102	242.95	602.701	151.481				515.68	64.46
		725.597	197.397	618.816	112.805				457.666	67.683
		647.505	341.649	296.516	109.582				447.997	77.352
		936.009	335.141	522.126	190.157				167.596	132.143
		353.579	491.323	389.983	112.805				1131.27	190.157
		400.217	278.742	335.192	212.718				364.199	64.46
		867.679	221.258	589.809	167.596				812.196	132.143
		781.996	549.892
		634.49	392.625
		722.343	355.748
		609.544	335.141
		795.011	322.126
		677.874	382.863
		648.59	433.839
		483.731	483.731
		867.679	466.377
		550.976	480.477
		707.158	289.588
		640.998	393.709
		708.243	368.764
		754.881	281.996
		630.152	406.725
		586.768	379.61
		748.373	402.386
		832.972	542.299
		522.777	511.931
		643.167	382.863
		597.614	436.009
		283.08	515.184
		571.584	169.197
		612.798	528.2
		584.599	368.764
		728.85	378.525
		904.555	528.2
		568.33	517.354
		618.221	393.709
		572.668	439.262
		332.972	490.239
		572.668	149.675
			522.777
		725.175
		486.673	502.788
		299.739	315.854
		673.607	235.279
		454.443	512.457
		547.91	261.063
		509.234	409.321
		470.558	477.004
		905.663	357.753
		493.119	389.983
		770.297	251.394
		680.053	235.279
		789.635	602.701
		654.269	480.227
		615.593	609.147
		480.227	428.659
		502.788	277.178
		686.499	422.213
		409.321	554.356
		615.593	228.833
		551.133	354.53
		779.966	299.739
			331.969
		515.322	248.118	655.286	82.706		396.429	277.178	212.718	99.913		464.112	331.969	663.938	93.467		625.262	386.76	528.572	67.683
		365.815	216.308	604.39	165.412		412.544	264.286	180.488	87.021		554.356	306.185	918.555	148.258		409.321	225.61	425.436	74.129
		403.987	225.851	674.372	159.05		315.854	261.063	344.861	138.589		464.112	315.854	460.889	203.049		364.199	264.286	509.234	70.906
		598.028	384.901	556.675	85.887		389.983	219.164	296.516	167.596		628.485	302.962	415.767	90.244		586.586	412.544	551.133	83.798
		327.643	168.593	566.218	190.86		496.342	273.955	489.896	138.589		770.297	257.84	174.042	138.589		518.903	338.415	863.764	74.129
		483.512	200.403	270.385	114.516		348.084	267.509	805.75	106.359		473.781	235.279	328.746	209.495		547.91	299.739	954.008	119.251
		394.444	314.919	222.67	117.697		402.875	186.934	325.523	180.488		473.781	270.732	261.063	45.122		338.415	167.596	283.624	103.136
		617.114	365.815	438.978	111.335		564.025	293.293	489.896	93.467		486.673	309.408	244.948	70.906		502.788	306.185	467.335	106.359
		419.892	327.643	155.869	114.516		696.168	319.077	692.945	177.265		496.342	293.293	335.192	61.237		786.412	425.436	422.213	99.913
		550.313	257.661	299.014	82.706		596.255	264.286	451.22	99.913		557.579	380.314	660.715	67.683		502.788	264.286	477.004	99.913
		788.888	388.082	1002.01	241.756		480.227	244.948	644.6	109.582		299.739	264.286	399.652	151.481		467.335	206.272	174.042	225.61
		693.458	426.254	954.3	190.86		544.687	322.3	821.865	70.906		322.3	232.056	415.767	206.272		854.095	435.105	338.415	48.345
		766.621	337.186	438.978	117.697		654.269	351.307	277.178	196.603		348.084	302.962	286.847	132.143		857.318	367.422	370.645	270.732
		502.598	381.72	811.155	244.937		657.492	322.3	1227.96	135.366		412.544	241.725	267.509	206.272		325.523	212.718	522.126	164.373
		1100.63	629.838	235.394	104.973		734.844	393.206	741.29	167.596		360.976	248.171	618.816	119.251		1005.58	402.875	467.335	135.366
		874.775	633.019	473.969	47.715		367.422	203.049	593.032	138.589		692.945	338.415	895.994	125.697		357.753	203.049	586.586	164.373
		671.191	391.263	464.426	104.973		667.161	370.645	625.262	128.92		580.14	335.192	615.593	135.366		531.795	377.091	854.095	164.373
		559.856	264.023	359.453	98.611		731.621	357.753	815.419	154.704		715.506	502.788	609.147	93.467		786.412	422.213	789.635	199.826
		540.77	216.308	1002.01	308.557		734.844	351.307	634.931	90.244		583.363	331.969	299.739	51.568		618.816	325.523	348.084	83.798
		483.512	267.204	489.874	139.964		799.304	325.523	357.753	90.244		680.053	299.739	528.572	54.791		673.607	331.969	580.14	125.697
		480.331	410.349	232.213	85.887		415.767	212.718	312.631	116.028		389.983	273.955	715.506	103.136		531.795	328.746	238.502	193.38
		438.978	346.729	174.955	73.163		625.262	309.408	676.83	93.467		473.781	299.739	477.004	116.028		844.426	518.903	634.931	122.474
		340.367	308.557	302.195	127.24		486.673	174.042	451.22	80.575		477.004	264.286	986.238	331.969		615.593	335.192	670.384	157.927
		731.63	508.96	356.272	127.24		399.652	244.948	799.304	96.69		506.011	299.739	477.004	103.136		477.004	293.293	925.001	174.042
		473.969	238.575	553.494	66.801		422.213	257.84	415.767	177.265		609.147	380.314	477.004	96.69		599.478	380.314	483.45	164.373
		578.942	299.014	222.67	98.611		957.231	354.53	702.614	141.812		931.447	522.126	248.171	138.589		738.067	447.997	412.544	80.575
		512.141	244.937	213.127	139.964		528.572	270.732	470.558	96.69		728.398	344.861	244.948	116.028		860.541	380.314	593.032	106.359
		359.453	222.67	461.245	89.068		486.673	319.077	602.701	77.352		860.541	470.558	489.896	232.056		438.328	290.07	892.771	112.805
		435.797	365.815	1132.44	95.43		441.551	254.617	422.213	93.467		380.314	280.401	950.785	119.251		947.562	564.025	257.84	148.258
		257.661	222.67	388.082	92.249		647.823	447.997	828.311	83.798		438.328	248.171	992.684	209.495		457.666	248.171	663.938	119.251
		403.987	299.014	410.349	66.801		715.506	338.415	280.401	106.359		348.084	261.063	290.07	312.631		389.983	190.157	970.123	228.833
		470.788	244.937	209.946	133.602		667.161	312.631	560.802	103.136		412.544	238.502	554.356	90.244		1082.93	489.896	328.746	264.286
		658.467	206.765	289.471	124.059		622.039	306.185	660.715	167.596		638.154	306.185	351.307	99.913		631.708	338.415	299.739	90.244
		407.168	209.946	944.757	108.154		618.816	328.746	950.785	138.589		373.868	244.948	489.896	103.136		441.551	241.725	325.523	74.129
		445.34	353.091	432.616	54.077		348.084	193.38	541.464	112.805		515.68	264.286	792.858	99.913		467.335	232.056	402.875	80.575
		569.399	321.281	515.322	120.878		447.997	293.293	957.231	157.927		770.297	541.464	638.154	132.143		386.76	209.495	928.224	125.697
		407.168	283.109	779.345	117.697		586.586	261.063	151.481	119.251		870.21	438.328	380.314	109.582		573.694	357.753	170.819	116.028
		645.743	353.091	251.299	127.24		354.53	264.286	731.621	77.352		580.14	335.192	570.471	128.92		857.318	457.666	547.91	103.136
		553.494	340.367	620.295	149.507		551.133	235.279	422.213	87.021		477.004	315.854	319.077	83.798		912.109	502.788	1150.61	106.359
		613.933	251.299	582.123	104.973		428.659	241.725	528.572	164.373		467.335	254.617	251.394	183.711		467.335	215.941	957.231	196.603
		445.34	334.005	229.032	111.335		499.565	225.61	528.572	125.697		496.342	241.725	348.084	96.69		560.802	380.314	367.422	180.488
		658.467	295.833	483.512	95.43		570.471	315.854	306.185	77.352		248.171	209.495	1108.71	141.812		779.966	406.098	409.321	132.143
		534.408	442.159	909.766	279.928		1041.03	267.509	1031.36	167.596		673.607	312.631	306.185	573.694		428.659	228.833	232.056	167.596
		531.227	244.937	397.625	181.317		631.708	331.969	489.896	183.711		290.07	157.927	1253.75	483.45		480.227	267.509	1008.8	167.596
		445.34	311.738	718.906	92.249		647.823	319.077	393.206	228.833		573.694	277.178	360.976	499.565		222.387	154.704	1057.14	151.481
		661.648	349.91	512.141	159.05		306.185	196.603	983.015	109.582		983.015	348.084	470.558	219.164		515.68	280.401	331.969	99.913
		499.417	216.308	451.702	197.222		499.565	209.495	212.718	87.021		486.673	251.394	199.826	74.129		447.997	299.739	522.126	128.92
		349.91	181.317	222.67	89.068		406.098	222.387	296.516	64.46		870.21	367.422	190.157	90.244		441.551	270.732	876.656	125.697
		264.023	162.231	556.675	89.068		367.422	238.502	1369.78	164.373		641.377	354.53	312.631	199.826		489.896	267.509	770.297	132.143
		804.793	461.245	642.562	104.973		506.011	209.495	425.436	74.129		564.025	215.941	199.826	83.798		1157.06	754.182	219.164	125.697
		919.309	362.634	569.399	98.611		499.565	241.725	602.701	74.129		528.572	273.955	145.035	58.014		689.722	261.063	657.492	128.92
		559.856	279.928	750.716	178.136		496.342	270.732	705.837	70.906		496.342	225.61	418.99	206.272		564.025	277.178	557.579	186.934
		454.883	311.738	563.037	143.145		473.781	280.401	238.502	161.15		444.774	209.495	573.694	99.913		883.102	486.673	322.3	109.582
		909.766	375.358	308.557	101.792		425.436	296.516	767.074	128.92		673.607	286.847	489.896	161.15		892.771	344.861	515.68	51.568
		531.227	174.955	442.159	73.163		396.429	270.732	1105.49	145.035		428.659	177.265	315.854	90.244		538.241	267.509	302.962	135.366
		575.761	432.616	276.747	120.878		647.823	357.753	383.537	122.474		309.408	161.15	283.624	209.495		912.109	567.248	976.569	148.258
		553.494	442.159	314.919	127.24		699.391	309.408	683.276	87.021		721.952	209.495	319.077	128.92		863.764	409.321	605.924	106.359
		553.494	232.213	664.829	101.792		995.907	357.753	863.764	106.359		570.471	283.624	312.631	312.631		493.119	293.293	341.638	93.467
		763.44	244.937	518.503	130.421		734.844	325.523	399.652	190.157		331.969	190.157	312.631	83.798		551.133	232.056	235.279	141.812
		547.132	238.575	340.367	98.611		567.248	248.171	438.328	203.049		596.255	444.774	647.823	103.136		728.398	348.084	957.231	167.596
		683.915	251.299	801.612	155.869		618.816	257.84	731.621	254.617		386.76	267.509	473.781	99.913		615.593	280.401	718.729	80.575
		410.349	276.747	222.67	104.973		589.809	199.826	273.955	99.913		454.443	286.847	293.293	83.798		660.715	293.293	564.025	87.021
		403.987	241.756	550.313	159.05		528.572	209.495	290.07	132.143		786.412	580.14	261.063	64.46		973.346	628.485	779.966	99.913
		607.571	330.824	178.136	85.887		493.119	238.502	560.802	83.798		895.994	622.039	344.861	83.798		622.039	325.523	670.384	183.711
		585.304	286.29	162.231	98.611		541.464	241.725	541.464	87.021		641.377	654.269	486.673	151.481		509.234	309.408	1195.73	148.258
		454.883	241.756	190.86	139.964		535.018	286.847	921.778	145.035		883.102	728.398	335.192	99.913		618.816	267.509	315.854	151.481
		534.408	238.575	737.992	143.145		612.37	312.631	750.959	74.129		354.53	248.171	380.314	35.453		657.492	386.76	412.544	244.948
		521.684	209.946	184.498	171.774		551.133	190.157	628.485	83.798		625.262	467.335	364.199	148.258		409.321	174.042	744.513	409.321
		356.272	264.023	311.738	130.421		551.133	290.07	232.056	77.352		270.732	235.279	618.816	109.582		728.398	351.307	902.44	293.293
		321.281	181.317	1227.87	130.421		715.506	267.509	244.948	80.575		393.206	283.624	773.52	109.582		892.771	483.45	805.75	164.373
		426.254	114.516	448.521	162.231		551.133	225.61	109.582	203.049		370.645	232.056	373.868	90.244		1044.25	573.694	863.764	164.373
		321.281	279.928	486.693	120.878		673.607	193.38	699.391	80.575		277.178	183.711	815.419	106.359		634.931	254.617	657.492	112.805
		362.634	292.652	349.91	57.258		654.269	348.084	783.189	93.467		315.854	299.739	828.311	125.697		351.307	215.941	1111.93	319.077
		499.417	229.032	375.358	76.344		680.053	290.07	435.105	193.38		267.509	167.596	299.739	125.697		622.039	360.976	1917.68	199.826
		416.711	308.557	849.327	139.964		573.694	251.394	309.408	87.021		422.213	267.509	212.718	61.237		389.983	219.164	1176.39	151.481
		423.073	321.281	1342.38	194.041		767.074	222.387	602.701	58.014		512.457	370.645	290.07	132.143		1137.72	454.443	412.544	222.387
		795.25	267.204	496.236	98.611		1182.84	409.321	383.537	74.129		383.537	280.401	425.436	119.251		741.29	286.847	634.931	190.157
		556.675	238.575	480.331	69.982		805.75	302.962	360.976	154.704		1150.61	486.673	341.638	106.359		399.652	206.272	499.565	132.143
		458.064	276.747	524.865	155.869		773.52	309.408	473.781	67.683		567.248	228.833	209.495	135.366		367.422	161.15	367.422	174.042
		391.263	197.222	222.67	57.258		1008.8	402.875	364.199	106.359		673.607	261.063	435.105	93.467		663.938	312.631	696.168	164.373
		995.653	429.435	384.901	108.154		551.133	299.739	438.328	132.143		389.983	248.171	209.495	64.46		789.635	328.746	760.628	132.143
		531.227	273.566	254.48	41.353		605.924	277.178	770.297	64.46		470.558	267.509	750.959	112.805		850.872	493.119	1008.8	157.927
		283.109	165.412	563.037	69.982		457.666	286.847	860.541	61.237		499.565	315.854	312.631	87.021		741.29	428.659	1070.04	322.3
		639.381	225.851	171.774	89.068		457.666	238.502	357.753	99.913		257.84	148.258	235.279	122.474		902.44	438.328	747.736	167.596
		814.336	372.177	477.15	130.421		512.457	399.652	441.551	90.244		557.579	415.767	438.328	67.683		1411.67	364.199	389.983	90.244
		572.58	308.557	610.752	111.335		522.126	254.617	464.112	70.906		538.241	348.084	599.478	103.136		509.234	335.192	360.976	74.129
		264.023	232.213	769.802	133.602		451.22	215.941	344.861	83.798		1176.39	280.401	506.011	174.042		338.415	206.272	631.708	109.582
		318.1	251.299	668.01	111.335		599.478	286.847	319.077	70.906		406.098	225.61	509.234	164.373		1543.82	834.757	815.419	244.948
		512.141	419.892	314.919	101.792		425.436	273.955	483.45	132.143		792.858	264.286	725.175	99.913		1256.97	454.443	209.495	164.373
		575.761	305.376	671.191	159.05		351.307	145.035	328.746	228.833		631.708	257.84	280.401	109.582		1169.95	580.14	1002.35	132.143
		604.39	181.317	458.064	101.792		496.342	267.509	612.37	90.244		348.084	186.934	90.244	241.725		660.715	367.422	721.952	67.683
		687.096	448.521	1021.1	146.326		638.154	251.394	638.154	93.467		657.492	296.516	273.955	206.272		1002.35	428.659	567.248	177.265
		512.141	267.204				360.976	209.495	244.948	70.906		686.499	364.199	228.833	174.042		760.628	406.098	515.68	228.833
		292.652	139.964				335.192	196.603	406.098	70.906		580.14	296.516	618.816	106.359		602.701	335.192	963.677	389.983
		890.68	467.607				564.025	286.847	335.192	61.237		560.802	283.624	219.164	145.035		1530.92	425.436	612.37	331.969
		900.223	384.901				509.234	267.509	483.45	99.913		989.461	296.516	325.523	58.014		2687.98	657.492	496.342	325.523
		776.164	432.616				199.826	138.589	293.293	83.798		341.638	164.373	206.272	103.136		1102.27	447.997	522.126	109.582
		750.716	429.435				605.924	293.293	145.035	67.683		599.478	244.948	244.948	90.244		944.339	464.112	248.171	167.596
		871.594	426.254				370.645	164.373	312.631	58.014		660.715	335.192	699.391	80.575		712.283	393.206	609.147	77.352
		543.951	308.557				551.133	267.509	348.084	148.258		812.196	322.3	299.739	80.575		973.346	447.997	238.502	77.352
		858.87	254.48
		925.671	375.358
		292.652	200.403
		528.046	216.308
		473.969	203.584
		235.394	168.593
		279.928	162.231
		563.037	219.489
		451.702	308.557
		1017.92	375.358
		1173.79	407.168
		712.544	302.195
		585.304	232.213
		804.793	318.1
		451.702	238.575
		397.625	248.118
		101.792	165.412
		594.847	270.385
		680.734	480.331
		731.63	238.575
		731.63	340.367
		617.114	365.815
		515.68	312.631	541.464	167.596		850.872	460.889	444.774	219.164		522.126	290.07	892.771	138.589		554.356	283.624	415.767	132.143
		828.311	364.199	947.562	154.704		512.457	325.523	293.293	206.272		1140.94	412.544	186.934	93.467		741.29	477.004	360.976	199.826
		812.196	435.105	921.778	193.38		966.9	338.415	393.206	190.157		399.652	209.495	580.14	145.035		535.018	402.875	731.621	309.408
		863.764	454.443	750.959	103.136		331.969	183.711	499.565	154.704		232.056	157.927	180.488	58.014		738.067	415.767	850.872	164.373
		583.363	393.206	725.175	122.474		506.011	257.84	599.478	83.798		525.349	241.725	302.962	103.136		1018.47	557.579	1050.7	190.157
		544.687	348.084	983.015	148.258		696.168	296.516	203.049	257.84		493.119	228.833	605.924	154.704		957.231	605.924	480.227	241.725
		425.436	280.401	1160.28	154.704		460.889	383.537	522.126	90.244		302.962	180.488	580.14	161.15		593.032	354.53	647.823	96.69
		367.422	241.725	786.412	244.948		412.544	360.976	206.272	128.92		270.732	154.704	267.509	199.826		525.349	222.387	541.464	125.697
		663.938	370.645	499.565	399.652		667.161	496.342	660.715	87.021		554.356	399.652	257.84	180.488		506.011	209.495	306.185	148.258
		847.649	406.098	770.297	264.286		354.53	270.732	721.952	99.913		431.882	248.171	393.206	486.673		454.443	273.955	406.098	61.237
		799.304	389.983	273.955	135.366		576.917	370.645	157.927	80.575		535.018	364.199	1221.52	116.028		596.255	399.652	364.199	109.582
		928.224	509.234	538.241	106.359		496.342	290.07	357.753	103.136		564.025	357.753	689.722	222.387		451.22	157.927	905.663	167.596
		644.6	280.401	547.91	99.913		699.391	435.105	1182.84	219.164		576.917	451.22	283.624	196.603		657.492	438.328	815.419	164.373
		464.112	209.495	518.903	148.258		483.45	319.077	154.704	67.683		470.558	373.868	538.241	116.028		1063.59	357.753	470.558	99.913
		654.269	248.171	1089.37	109.582		338.415	309.408	370.645	199.826		712.283	383.537	315.854	80.575		1421.34	380.314	270.732	196.603
		354.53	267.509	551.133	270.732		364.199	203.049	386.76	309.408		531.795	415.767	638.154	106.359		464.112	244.948	718.729	93.467
		670.384	290.07	344.861	190.157		412.544	257.84	299.739	286.847		796.081	528.572	667.161	212.718		734.844	283.624	280.401	141.812
		657.492	244.948	418.99	206.272		580.14	299.739	157.927	199.826		612.37	219.164	203.049	45.122		676.83	222.387	451.22	96.69
		960.454	551.133	512.457	335.192		261.063	141.812	309.408	225.61		738.067	296.516	464.112	70.906		760.628	209.495	799.304	70.906
		596.255	360.976	425.436	177.265		225.61	151.481	325.523	177.265		580.14	348.084	477.004	309.408		570.471	331.969	444.774	67.683
		779.966	286.847	535.018	241.725		354.53	277.178	560.802	199.826		615.593	457.666	1266.64	232.056		602.701	299.739	370.645	83.798
		721.952	396.429	528.572	228.833		673.607	377.091	541.464	141.812		486.673	348.084	615.593	228.833		651.046	315.854	1092.6	58.014
		467.335	399.652	418.99	206.272		438.328	377.091	367.422	161.15		618.816	357.753	551.133	261.063		625.262	244.948	512.457	148.258
		683.276	435.105	976.569	241.725		486.673	328.746	486.673	244.948		660.715	470.558	377.091	373.868		460.889	235.279	409.321	128.92
		966.9	380.314	328.746	183.711		457.666	290.07	631.708	132.143		477.004	302.962	438.328	331.969		773.52	232.056	544.687	212.718
		1053.92	464.112	805.75	141.812		357.753	232.056	576.917	93.467		203.049	109.582	1144.16	135.366		660.715	290.07	325.523	193.38
		673.607	286.847	718.729	132.143		393.206	309.408	612.37	80.575		261.063	141.812	315.854	112.805		567.248	248.171	251.394	212.718
		444.774	212.718	1205.4	215.941		422.213	235.279	638.154	309.408		196.603	119.251	299.739	125.697		338.415	170.819	348.084	180.488
		634.931	348.084	654.269	70.906		506.011	251.394	509.234	93.467		905.663	415.767	866.987	154.704		721.952	212.718	467.335	128.92
		883.102	389.983	1173.17	348.084		812.196	409.321	164.373	373.868		721.952	322.3	1282.75	196.603		618.816	309.408	261.063	135.366
		622.039	393.206	1063.59	196.603		1111.93	599.478	477.004	244.948		1128.05	270.732	273.955	128.92		634.931	309.408	725.175	77.352
		496.342	328.746	238.502	183.711		576.917	386.76	892.771	225.61		580.14	267.509	254.617	132.143		673.607	309.408	396.429	93.467
		670.384	451.22	754.182	196.603		622.039	228.833	486.673	264.286		1024.91	493.119	509.234	93.467		515.68	283.624	860.541	122.474
		815.419	428.659	364.199	164.373		438.328	238.502	425.436	170.819		692.945	393.206	605.924	119.251		473.781	254.617	692.945	70.906
		966.9	560.802	1215.07	157.927		370.645	196.603	557.579	145.035		580.14	206.272	402.875	106.359		1276.31	322.3	593.032	164.373
		315.854	190.157	480.227	125.697		915.332	396.429	451.22	54.791		354.53	141.812	963.677	254.617		296.516	228.833	618.816	154.704
		928.224	322.3	418.99	106.359		1595.38	425.436	422.213	132.143		1018.47	264.286	866.987	299.739		312.631	219.164	235.279	119.251
		344.861	235.279	496.342	103.136		647.823	428.659	296.516	128.92		767.074	286.847	612.37	145.035		554.356	254.617	1060.37	170.819
		741.29	325.523	322.3	106.359		380.314	325.523	618.816	145.035		1266.64	309.408	1089.37	93.467		1060.37	499.565	480.227	325.523
		573.694	290.07	631.708	116.028		676.83	425.436	367.422	183.711		444.774	244.948	850.872	54.791		370.645	241.725	680.053	225.61
		1021.69	576.917	454.443	80.575		638.154	338.415	799.304	151.481		499.565	241.725	325.523	122.474		277.178	174.042	257.84	99.913
		564.025	302.962	773.52	177.265		709.06	351.307	718.729	174.042		464.112	241.725	589.809	180.488		628.485	396.429	193.38	90.244
		576.917	328.746	663.938	219.164		850.872	402.875	480.227	83.798		609.147	338.415	344.861	99.913		796.081	364.199	1314.98	96.69
		467.335	312.631	615.593	209.495		438.328	199.826	290.07	251.394		605.924	215.941	380.314	125.697		460.889	251.394	293.293	135.366
		496.342	422.213	270.732	254.617		441.551	267.509	212.718	80.575		528.572	251.394	180.488	74.129		457.666	264.286	512.457	87.021
		770.297	354.53	612.37	157.927		415.767	222.387	370.645	174.042		841.203	386.76	344.861	119.251		879.879	454.443	431.882	93.467
		435.105	212.718	705.837	161.15		344.861	209.495	464.112	209.495		460.889	248.171	206.272	241.725		625.262	360.976	322.3	151.481
		538.241	212.718	302.962	183.711		464.112	293.293	360.976	157.927		1111.93	509.234	312.631	106.359		995.907	525.349	499.565	87.021
		750.959	357.753	341.638	170.819		441.551	193.38	470.558	161.15		1008.8	428.659	567.248	87.021		702.614	312.631	847.649	80.575
		428.659	322.3	331.969	128.92		393.206	193.38	528.572	112.805		892.771	338.415	389.983	93.467		709.06	225.61	425.436	119.251
		663.938	341.638	480.227	116.028		496.342	283.624	251.394	135.366		489.896	286.847	506.011	132.143		573.694	315.854	415.767	83.798
		367.422	212.718	683.276	116.028		415.767	215.941	351.307	67.683		477.004	280.401	1053.92	177.265		383.537	267.509	1414.9	273.955
		415.767	280.401	470.558	125.697		628.485	460.889	502.788	112.805		312.631	257.84	593.032	141.812		499.565	244.948	702.614	96.69
		480.227	312.631	286.847	277.178		983.015	779.966	580.14	87.021		335.192	183.711	477.004	87.021		1192.51	389.983	2497.82	293.293
		551.133	328.746	676.83	203.049		638.154	306.185	506.011	180.488		489.896	199.826	615.593	157.927		850.872	428.659	431.882	83.798
		499.565	232.056	335.192	164.373		705.837	522.126	667.161	183.711		792.858	357.753	870.21	183.711		422.213	161.15	441.551	145.035
		480.227	306.185	644.6	119.251		747.736	435.105	509.234	109.582		667.161	270.732	377.091	125.697		383.537	206.272	783.189	109.582
		1002.35	518.903	441.551	135.366		454.443	244.948	1092.6	122.474		522.126	273.955	660.715	177.265		628.485	302.962	348.084	74.129
		1002.35	309.408	744.513	183.711		721.952	393.206	570.471	161.15		373.868	209.495	351.307	80.575		319.077	215.941	564.025	141.812
		396.429	373.868	1050.7	251.394		680.053	460.889	257.84	54.791		393.206	183.711	941.116	132.143		554.356	315.854	702.614	148.258
		602.701	328.746	341.638	389.983		380.314	241.725	244.948	167.596		367.422	219.164	264.286	99.913		348.084	161.15	444.774	77.352
		812.196	464.112	715.506	315.854		348.084	199.826	1260.19	119.251		541.464	367.422	821.865	128.92		660.715	422.213	1269.86	167.596
		721.952	473.781	1966.03	251.394		573.694	280.401	757.405	99.913		273.955	170.819	622.039	128.92		425.436	212.718	1269.86	167.596
		457.666	341.638	560.802	364.199		480.227	267.509	718.729	119.251		290.07	193.38	857.318	225.61		593.032	219.164	1311.76	141.812
		728.398	377.091	976.569	164.373		467.335	254.617	966.9	251.394		535.018	383.537	728.398	128.92		383.537	219.164	389.983	96.69
		380.314	283.624	570.471	283.624		454.443	183.711	132.143	248.171		557.579	351.307	380.314	83.798		638.154	228.833	738.067	103.136
		1070.04	335.192	1070.04	167.596		341.638	186.934	934.67	286.847		422.213	203.049	422.213	141.812		641.377	299.739	696.168	93.467
		612.37	393.206	425.436	306.185		357.753	206.272	273.955	157.927		438.328	277.178	460.889	190.157		854.095	464.112	489.896	70.906
		1750.09	522.126	541.464	135.366		460.889	235.279	602.701	154.704		593.032	244.948	512.457	70.906		367.422	196.603	596.255	93.467
		789.635	467.335	322.3	309.408		412.544	203.049	293.293	93.467		983.015	393.206	1050.7	232.056		605.924	215.941	705.837	119.251
		844.426	435.105	554.356	251.394		447.997	280.401	399.652	119.251		451.22	212.718	1431.01	196.603		1595.38	763.851	489.896	112.805
		808.973	399.652	502.788	261.063		444.774	270.732	567.248	119.251		1115.16	354.53	892.771	154.704		522.126	235.279	660.715	190.157
		1302.09	348.084	251.394	80.575		667.161	331.969	228.833	122.474		451.22	267.509	444.774	116.028		409.321	209.495	315.854	74.129
		551.133	393.206	528.572	212.718		409.321	199.826	1150.61	151.481		554.356	328.746	815.419	103.136		908.886	454.443	1050.7	116.028
		493.119	335.192	541.464	83.798		1198.96	373.868	547.91	119.251		628.485	460.889	383.537	244.948		741.29	547.91	377.091	58.014
		1182.84	454.443	541.464	103.136		667.161	232.056	699.391	148.258		496.342	331.969	1627.62	135.366		576.917	270.732	267.509	90.244
		786.412	444.774	477.004	119.251		460.889	206.272	389.983	148.258		396.429	325.523	1073.26	241.725		670.384	277.178	312.631	141.812
		680.053	344.861	618.816	154.704		370.645	212.718	502.788	74.129		593.032	228.833	596.255	99.913		541.464	193.38	335.192	138.589
		625.262	415.767	364.199	141.812		499.565	238.502	496.342	106.359		348.084	209.495	447.997	164.373		850.872	409.321	496.342	145.035
		767.074	357.753	709.06	90.244		818.642	409.321	921.778	164.373		750.959	283.624	444.774	125.697		960.454	535.018	296.516	77.352
		657.492	373.868	415.767	138.589		415.767	228.833	615.593	167.596		331.969	238.502	315.854	244.948		457.666	241.725	441.551	112.805
		383.537	203.049	135.366	193.38		725.175	322.3	547.91	193.38		283.624	145.035	783.189	302.962		1169.95	399.652	354.53	83.798
		325.523	248.171	1063.59	215.941		596.255	302.962	763.851	125.697		547.91	251.394	696.168	190.157		544.687	254.617	344.861	103.136
		515.68	241.725	235.279	273.955		680.053	467.335	583.363	83.798		541.464	286.847	254.617	151.481		1111.93	663.938	290.07	138.589
		912.109	364.199	415.767	241.725		905.663	554.356	257.84	193.38		477.004	209.495	309.408	299.739		554.356	273.955	970.123	103.136
		618.816	315.854	1601.83	141.812		647.823	273.955	750.959	70.906		515.68	319.077	457.666	125.697		738.067	354.53	808.973	93.467
		570.471	270.732	605.924	145.035		638.154	244.948	206.272	58.014		570.471	283.624	283.624	164.373		480.227	351.307	406.098	103.136
		502.788	261.063	464.112	99.913		605.924	331.969	302.962	132.143		515.68	277.178	995.907	151.481		541.464	351.307	760.628	141.812
		631.708	335.192	950.785	161.15		515.68	206.272	309.408	145.035		373.868	248.171	341.638	232.056		406.098	261.063	354.53	151.481
		451.22	364.199	802.527	167.596		699.391	280.401	573.694	112.805		634.931	283.624	702.614	128.92		354.53	199.826	257.84	122.474
		651.046	261.063	312.631	203.049		357.753	302.962	225.61	96.69		647.823	325.523	389.983	183.711		538.241	296.516	957.231	106.359
		586.586	331.969	302.962	151.481		464.112	328.746	273.955	103.136		1053.92	447.997	170.819	154.704		444.774	209.495	270.732	51.568
		696.168	451.22	293.293	141.812		683.276	373.868	438.328	83.798		589.809	341.638	596.255	96.69		747.736	328.746	470.558	106.359
		302.962	286.847	638.154	164.373		747.736	425.436	232.056	128.92		409.321	251.394	460.889	331.969		779.966	277.178	779.966	293.293
		399.652	344.861	364.199	267.509		528.572	232.056	235.279	54.791		319.077	273.955	551.133	119.251		731.621	286.847	222.387	148.258
		254.617	270.732	447.997	267.509		502.788	344.861	721.952	70.906		570.471	373.868	444.774	209.495		705.837	257.84	444.774	138.589
		808.973	296.516	447.997	228.833		734.844	354.53	319.077	109.582		641.377	302.962	654.269	80.575		370.645	148.258	480.227	212.718
		531.795	331.969	464.112	177.265		351.307	186.934	325.523	87.021		357.753	254.617	335.192	286.847		944.339	486.673	547.91	80.575
		721.952	283.624	470.558	119.251		547.91	325.523	512.457	80.575		1079.7	322.3	547.91	148.258		1005.58	551.133	447.997	99.913
		1111.93	641.377	721.952	128.92		1050.7	409.321	715.506	203.049		506.011	264.286	254.617	164.373		386.76	228.833	515.68	306.185
