# Supplementary material for: Membrane mechanics dictate axonal pearls-on-a-string morphology and function
Source: Nat Neurosci. 2024 Dec 2;28(1):49–61. doi: 10.1038/s41593-024-01813-1 (PMC11706780; doi:10.1038/s41593-024-01813-1)
Supplement: Supplementary file 13 — Replicate measurements of axon dimensions. [file 41593_2024_1813_MOESM13_ESM.xlsx]

## Sheet: ex. fig. 6a
		DMSO 0.2% 30 min		FFT			histogram
				Frequency Amplitude			Frequency	Distance (nm)
				0 4.4097e-13			0.079193	315.684
				0.032212 0.49666			0.0227334	1099.7
				0.064424 0.44665			0.134619	185.709
				0.096635 0.46016			0.139398	179.342
				0.12885 1.8571			0.131625	189.934
				0.16106 0.52114			0.151107	165.446
				0.19327 0.56089			0.131418	190.233
				0.22548 0.65743			0.151213	165.33
				0.25769 0.38463			0.140667	177.724
				0.28991 0.63475			0.130467	191.619
				0.32212 0.5022			0.0238378	1048.75
				0.35433 0.3207			0.132346	188.899
				0.38654 0.62039			0.174732	143.077
				0.41875 0.7574			0.145286	172.074
				0.45096 0.38288			0.0562044	444.805
				0.48318 0.81813			0.124011	201.595
				0.51539 1.1876			0.219944	113.665
							0.213437	117.13
							0.424574	58.8825
							0.0713014	350.624
							0.209199	119.504
							0.148574	168.267
							0.125028	199.955
							0.154968	161.324
							0.320856	77.9165
							0.282788	88.4053
							0.219513	113.888
							0.154709	161.593
							0.0264612	944.78
							0.165206	151.327
							0.1431	174.703
							0.208333	120
							0.144308	173.241
							0.0623798	400.771
							0.189001	132.274
							0.0404918	617.41
							0.588186	42.5036
							0.150956	165.611
							0.128565	194.454
							0.194097	128.801
							0.292646	85.4273
							0.0939457	266.111
							0.0250974	996.117
							0.284554	87.8568
							0.201324	124.178
							0.262069	95.3945
							0.135111	185.034
							0.484899	51.5572
							0.148965	167.825
							0.147672	169.295

## Sheet: ex. fig. 6b
		LatA 50 uM 30 min	FFT			histogram
			Frequency Amplitude			Frequency	Distance (nm)
			0.022007	1.5404		0.0185217	1349.77
			0.044015	1.2255		0.0625141	399.909
			0.066022	0.80584		0.0286327	873.128
			0.08803	1.056		0.157451	158.779
			0.11004	0.8266		0.0263542	948.615
			0.13204	0.70323		0.0217597	1148.91
			0.15405	0.70323		0.157952	158.276
			0.17606	0.25345		0.181717	137.577
			0.19807	0.33064		0.152713	163.705
			0.22007	0.47967		0.159372	156.866
			0.24208	0.39322		0.0305427	818.527
			0.26409	0.67185		0.0206919	1208.2
			0.2861	0.49881		0.272383	91.7826
			0.3081	0.58803		0.231434	108.022
			0.33011	0.77697		0.393801	63.4838
			0.35212	0.19094		0.0318299	785.424
			0.37413	0.23148		0.211753	118.062
			0.39613	0.44711		0.0625305	399.805
			0.41814	1.0002		0.345343	72.3918
			0.44015	0.61758		0.249483	100.207
			0.46216	0.88903		0.21875	114.286
			0.48416	0.38008		0.0393759	634.906
			0.50617	0.50433		0.376557	66.3909
			0.52818	0.91667		0.589624	42.3999
						0.0805294	310.446
						0.149765	166.928
						0.136359	183.339
						0.105928	236.01
						0.0494312	505.753
						0.256756	97.3688
						0.040287	620.548
						0.15694	159.297
						0.418194	59.7808
						0.0796278	313.961
						0.120115	208.135
						0.0263542	948.615
						0.346672	72.1143
						0.134839	185.406
						0.0238702	1047.33
						0.0545437	458.348
						0.123651	202.182
						0.176743	141.449
						0.421206	59.3533
						0.0813382	307.358
						0.23717	105.41
						0.161017	155.263
						0.156935	159.301
						0.174704	143.099
						0.126412	197.766
						0.0560899	445.713

## Sheet: ex. fig. 6c
		FFT			histogram
		Frequency Amplitude			Frequency	Distance (nm)
		0	3.1012e-12		0.144828	172.619
		0.016853	0.24756		0.262597	95.2029
		0.033706	0.76674		0.152118	164.346
		0.050559	1.215		0.12732	196.356
		0.067412	0.4756		0.216339	115.559
		0.084266	1.1465		0.118128	211.635
		0.10112	1.1003		0.200308	124.808
		0.11797	1.3015		0.168463	148.4
		0.13482	3.6476		0.146825	170.27
		0.15168	2.3743		0.163423	152.978
		0.16853	1.004		0.0433903	576.166
		0.18538	0.2273		0.1	250
		0.20224	0.48988		0.121475	205.803
		0.21909	0.48072		0.168463	148.4
		0.23594	1.1282		0.133629	187.085
		0.2528 0.	58194		0.230635	108.396
		0.26965	0.71913		0.130435	191.667
		0.2865	0.79835		0.130927	190.946
		0.30336	0.48032		0.142014	176.039
		0.32021	0.78725		0.137993	181.169
		0.33706	0.28644		0.146402	170.763
		0.35392	0.8524		0.206679	120.961
		0.37077	1.3766		0.247906	100.845
		0.38762	0.12767		0.119613	209.008
		0.40447	0.78729		0.163432	152.968
		0.42133	0.61013		0.15694	159.297
		0.43818	0.63567		0.0817751	305.717
		0.45503	0.13364		0.119081	209.941
		0.47189	0.84603		0.0576591	433.583
		0.48874	0.41447		0.135509	184.49
		0.50559	0.69882		0.029627	843.824
					0.146323	170.855
					0.17989	138.973
					0.0458346	545.439
					0.0652781	382.977
					0.19066	131.124
					0.150156	166.493
					0.157442	158.789
					0.19298	129.547
					0.256125	97.6086
					0.183813	136.008
					0.150585	166.02
					0.0395208	632.579
					0.2879	86.8356
					0.151107	165.446
					0.0363676	687.426
					0.0301623	828.849
					0.163802	152.623
					0.136695	182.889
					0.232846	107.367

## Sheet: ex. fig. 6d
	LatA 20 uM, 1hr	FFT			histogram
		Frequency Amplitude			Frequency	Distance (nm)
		0	5.4213e-12		0.364426	68.6011
		0.020016	1.0339		0.33375	74.9063
		0.040032	1.6688		0.196101	127.485
		0.060048	0.61859		0.129095	193.655
		0.080064	2.8346		0.285318	87.6216
		0.10008	0.23206		0.0947872	263.749
		0.1201	2.3585		0.396735	63.0143
		0.14011	0.62785		0.606092	41.2479
		0.16013	0.69882		0.2862	87.3515
		0.18014	0.51566		0.034289	729.096
		0.20016	0.97376		0.21875	114.286
		0.22018	1.9064		0.0286814	871.644
		0.24019	2.7046		0.38499	64.9368
		0.26021	0.061838		0.0764162	327.156
		0.28022	0.88813		0.423113	59.0858
		0.30024	0.080188		0.097621	256.092
		0.32026	1.2515		0.16808	148.739
		0.34027	0.10375		0.0988803	252.831
		0.36029	0.91092		0.387557	64.5066
		0.3803	1.4241		0.31427	79.5495
		0.40032	1.4713		0.195414	127.934
		0.42034	0.29601		0.24807	100.778
		0.44035	0.71727		0.0518129	482.506
		0.46037	1.7071		0.164048	152.395
		0.48038	0.26898		0.058849	424.816
		0.5004	0.5596		0.0717012	348.669
					0.0300662	831.499
					0.0321469	777.68
					0.087071	287.122
					0.348547	71.7264
					0.258292	96.7898
					0.0741883	336.98
					0.047803	522.979
					0.0499299	500.702
					0.147675	169.29
					0.131012	190.821
					0.0235573	1061.24
					0.0477404	523.666
					0.066509	375.889
					0.152748	163.668
					0.111236	224.747
					0.321264	77.8175
					0.0359262	695.872
					0.305817	81.7482
					0.0929574	268.94
					0.174468	143.293
					0.0263254	949.653
					0.167556	149.204
					0.127178	196.574
					0.239392	104.431

## Sheet: ex. fig. 6e
		FFT			histogram
	CytoD 50 uM, 1hr	Frequency Amplitude			Frequency	Distance (nm)
		0	5.647e-12		0.0303586	823.489
		0.015179	3.5561		0.0239015	1045.96
		0.030359	3.6113		0.0240631	1038.93
		0.045538	1.5973		0.134236	186.239
		0.060717	2.3613		0.149767	166.926
		0.075897	1.8944		0.0623918	400.694
		0.091076	2.2325		0.0193634	1291.1
		0.10626	1.469		0.019344	1292.39
		0.12143	0.98042		0.0500287	499.713
		0.13661	0.97961		0.0939152	266.198
		0.15179	1.7694		0.157442	158.789
		0.16697	1.1078		0.034733	719.777
		0.18215	2.4213		0.155188	161.095
		0.19733	0.24595		0.0346668	721.152
		0.21251	1.7916		0.211964	117.945
		0.22769	0.23002		0.0186793	1338.38
		0.24287	1.5423		0.0637696	392.036
		0.25805	1.4807		0.138942	179.931
		0.27323	0.74557		0.0927229	269.621
		0.28841	0.66909		0.0217874	1147.45
		0.30359	0.39295		0.0195574	1278.29
		0.31877	1.1023		0.0181984	1373.75
		0.33394	0.40669		0.0209955	1190.73
		0.34912	1.751		0.0250078	999.688
		0.3643	0.95939		0.0294626	848.533
		0.37948	1.5089		0.0227334	1099.7
		0.39466	0.63213		0.02278	1097.45
		0.40984	0.90934		0.0161311	1549.8
		0.42502	0.83746		0.0157836	1583.92
		0.4402	1.1635		0.130435	191.667
		0.45538	0.74836		0.0211695	1180.95
		0.47056	1.2755		0.0272117	918.721
		0.48574	0.53101		0.0200639	1246.02
		0.50092	0.8381		0.264014	94.692
					0.020004	1249.75
					0.0643169	388.701
					0.235345	106.227
					0.0500156	499.844
					0.0227399	1099.39
					0.0231978	1077.69
					0.020271	1233.29
					0.0605179	413.101
					0.0184067	1358.2
					0.525868	47.5405
					0.018329	1363.96
					0.0252868	988.659
					0	765.993
					0.0283961	880.402
					0.167322	149.413
					0.294752	84.8171

## Sheet: ex. fig. 6f
		Blebbistatin 10 uM, 1 hr	FFT			histogram
			Frequency Amplitude			Frequency	Distance (nm)
			0	4.4979e-12		0.195465	127.9
			0.018547	1.5085		0.213946	116.852
			0.037094	1.1833		0.131044	190.775
			0.055641	0.71646		0.12963	192.857
			0.074188	2.4584		0.132003	189.389
			0.092735	1.0712		0.271964	91.9239
			0.11128	1.4666		0.134641	185.679
			0.12983	5.365		0.126014	198.39
			0.14838	0.15625		0.12963	192.857
			0.16692	0.31188		0.112732	221.765
			0.18547	0.53341		0.11547	216.507
			0.20402	0.27484		0.150956	165.611
			0.22256	1.4496		0.149588	167.126
			0.24111	1.4601		0.153253	163.129
			0.25966	2.034		0.152118	164.346
			0.27821	0.50668		0.392365	63.7162
			0.29675	0.86458		0.203931	122.591
			0.3153	0.78363		0.186925	133.744
			0.33385	0.89449		0.138079	181.056
			0.35239	0.17182		0.105096	237.878
			0.37094	0.79051		0.211144	118.403
			0.38949	0.47593		0.121293	206.113
			0.40804	1.0663		0.379547	65.8679
			0.42658	0.87596		0.189546	131.894
			0.44513	0.17909		0.185946	134.447
			0.46368	0.97394		0.19298	129.547
			0.48222	1.2205		0.227098	110.085
			0.50077	1.0717		0.135416	184.617
						0.12985	192.53
						0.148073	168.836
						0.136511	183.135
						0.207077	120.728
						0.159719	156.525
						0.131625	189.934
						0.243977	102.469
						0.174693	143.108
						0.17693	141.299
						0.191599	130.481
						0.212287	117.765
						0.151695	164.805
						0.258292	96.7898
						0.140805	177.551
						0.130724	191.242
						0.157825	158.404
						0.275134	90.8648
						0.41358	60.4478
						0.255368	97.898
						0.178429	140.112
						0.132306	188.956
						0.144146	173.435

## Sheet: ex. fig. 6g
		Nocodazole 50 uM, 1hr	FFT			histogram
			Frequency Amplitude			Frequency	Distance (nm)
			0	1.7965e-12		0.0789124	316.807
			0.012579	1.055		0.141574	176.586
			0.025158	0.2344		0.202537	123.435
			0.037737	1.2702		0.232534	107.511
			0.050315	1.1015		0.171051	146.155
			0.062894	0.7552		0.204083	122.499
			0.075473	0.84101		0.139187	179.614
			0.088052	1.2704		0.179253	139.468
			0.10063	0.41542		0.136399	183.286
			0.11321	0.66125		0.131343	190.342
			0.12579	2.9509		0.139318	179.445
			0.13837	1.3883		0.125351	199.44
			0.15095	0.20735		0.14407	173.527
			0.16353	0.36554		0.204144	122.462
			0.1761	1.3351		0.143484	174.235
			0.18868	0.37104		0.125676	198.924
			0.20126	0.40536		0.127798	195.621
			0.21384	1.652		0.0458949	544.723
			0.22642	0.97341		0.203443	122.885
			0.239	0.93638		0.245325	101.906
			0.25158	0.57785		0.146323	170.855
			0.26416	0.39515		0.192951	129.567
			0.27673	0.64869		0.125789	198.746
			0.28931	0.57572		0.127941	195.403
			0.30189	1.1266		0.244335	102.319
			0.31447	0.62826		0.252538	98.9949
			0.32705	0.56719		0.185286	134.926
			0.33963	0.81855		0.152571	163.858
			0.35221	0.098679		0.11125	224.719
			0.36479	0.71649		0.138942	179.931
			0.37737	0.78058		0.159179	157.056
			0.38994	0.13814		0.125041	199.934
			0.40252	0.40102		0.125179	199.714
			0.4151	1.0689		0.129653	192.823
			0.42768	0.32853		0.148737	168.082
			0.44026	0.55256		0.203285	122.98
			0.45284	0.62251		0.143027	174.792
			0.46542	0.27277		0.176776	141.422
			0.478	0.92778		0.125	200
			0.49058	0.82847		0.147667	169.3
			0.50315	0.50481		0.119083	209.938
						0.156162	160.09
						0.129722	192.72
						0.32128	77.8137
						0.119366	209.44
						0.207621	120.412
						0.130558	191.486
