# Supplementary material for: Membrane mechanics dictate axonal pearls-on-a-string morphology and function
Source: Nat Neurosci. 2024 Dec 2;28(1):49–61. doi: 10.1038/s41593-024-01813-1 (PMC11706780; doi:10.1038/s41593-024-01813-1)
Supplement: Supplementary file 14 — Replicate measurements of axon dimensions. [file 41593_2024_1813_MOESM14_ESM.xlsx]

## Sheet: ex. fig. 6a
		conn width/NSB width	AP velocity (um/ms)
		0.5	135.787
		0.578125	150.273
		0.6575	164.498
		0.734375	168.487
		0.8125	177.573
		0.890625	191.73
		0.96875	204.454
		1.04688
		1.125
		0.444444	131.907
		0.513889	146.562
		0.584444	163.907
		0.652778	177.072
		0.722222	181.582
		0.791667	200.731
		0.861111	197.863
		0.930556	217.331
		1
		0.4	127.652
		0.4625	145.79
		0.526	159.772
		0.5875	174.844
		0.65	185.335
		0.7125	210.612
		0.775	202.923
		0.8375	218.116
		0.9	228.933
		0.363636	124.217
		0.420455	151.914
		0.478182	156.499
		0.534091	167.881
		0.590909	182.9
		0.647727	197.166
		0.704545	203.679
		0.761364	219.847
		0.818182
		0.333333	130.048
		0.385417	149.464
		0.438333	157.064
		0.489583	168.487
		0.541667	177.566
		0.59375	188.438
		0.645833	212.217
		0.697917	216.408
		0.75	232.777
		0.307692	125.227
		0.355769	140.611
		0.404615	153.039
		0.451923	167.881
		0.5	176.436
		0.548077	197.858
		0.596154	202.193
		0.644231	215.508
		0.692308	232.779
		0.285714	113.47
		0.330357	131.281
		0.375714	149.465
		0.419643	157.388
		0.464286	172.673
		0.508929	199.283
		0.553571	193.707
		0.598214
		0.642857
		0.266667	114.877
		0.308333	126.365
		0.350667	147.341
		0.391667	153.89
		0.433333	176.925
		0.475	189.728
		0.516667	195.072
		0.558333
		0.6
		0.25	110.759
		0.289062	120.347
		0.32875	137.131
		0.367188	157.388
		0.40625	166.869
		0.445312	179.356
		0.484375	190.414
		0.523438
		0.5625

## Sheet: ex. fig. 6b
		conn width/ NSB length	AP velocity (um/ms)
		0.285714	117.962
		0.330357	132.067
		0.375714	150.001
		0.419643	168.752
		0.464286	183.34
		0.508929	197.564
		0.553571	213.161
		0.598214
		0.642857
		0.262295	123.647
		0.303279	138.463
		0.344918	153.66
		0.385246	165.791
		0.42623	180.007
		0.467213	200.003
		0.508197	213.562
		0.54918
		0.590164
		0.242424	118.723
		0.280303	139.786
		0.318788	152.048
		0.356061	167.744
		0.393939	183.81
		0.431818	197.73
		0.469697	204.727
		0.507576	222.224
		0.545455
		0.225352	120.629
		0.260563	140.839
		0.296338	151.979
		0.330986	168.127
		0.366197	182.321
		0.401408	200.749
		0.43662	211.814
		0.471831	216.937
		0.507042
		0.210526	130.048
		0.243421	149.464
		0.276842	157.064
		0.309211	168.487
		0.342105	177.566
		0.375	188.438
		0.407895	212.217
		0.440789	216.408
		0.473684	232.777
		0.197531	127.113
		0.228395	139.514
		0.259753	153.765
		0.290123	168.237
		0.320988	187.59
		0.351852	199.309
		0.382716	211.855
		0.41358	220.002
		0.444444	228.804
		0.186047	121.902
		0.215116	135.323
		0.244651	156.086
		0.273256	164.807
		0.302326	180.99
		0.331395	189.106
		0.360465	212.234
		0.389535
		0.418605
		0.175824	120.719
		0.203297	137.729
		0.231209	158.335
		0.258242	171.754
		0.285714	183.141
		0.313187	201.328
		0.340659	208.223
		0.368132
		0.395604
		0.166667	119.086
		0.192708	143.121
		0.219167	156.785
		0.244792	175.283
		0.270833	174.869
		0.296875	200.645
		0.322917	200.003
		0.348958
		0.375

## Sheet: ex. fig. 6c
		conn width/ conn length	AP velocity (um/ms)
		0.25	126.564
		0.289062	144.912
		0.32875	160.929
		0.367188	174.823
		0.40625	190.409
		0.445312	199.184
		0.484375	209.486
		0.523438
		0.5625
		0.231884	121.258
		0.268116	152.123
		0.304928	161.54
		0.34058	172.605
		0.376812	192.978
		0.413043	199.21
		0.449275	223.013
		0.485507
		0.521739
		0.216216	122.067
		0.25	142.078
		0.284324	151.164
		0.317568	169.937
		0.351351	175.87
		0.385135	194.033
		0.418919	214.88
		0.452703	218.489
		0.486486
		0.202532	131.864
		0.234177	142.555
		0.266329	158.237
		0.297468	168.127
		0.329114	185.924
		0.360759	200.75
		0.392405	203.791
		0.424051	213.494
		0.455696
		0.190476	130.048
		0.220238	149.464
		0.250476	157.064
		0.279762	168.487
		0.309524	177.566
		0.339286	188.438
		0.369048	212.217
		0.39881	216.408
		0.428571	232.777
		0.179775	121.704
		0.207865	141.586
		0.236404	154.596
		0.264045	169.233
		0.292135	181.298
		0.320225	188.161
		0.348315	204.289
		0.376404	220.002
		0.404494	223.441
		0.170213	121.401
		0.196809	139.338
		0.22383	152.851
		0.25	165.732
		0.276596	181.257
		0.303191	197.99
		0.329787	210.717
		0.356383
		0.382979
		0.161616	121.201
		0.186869	135.269
		0.212525	149.755
		0.237374	164.326
		0.262626	177.983
		0.287879	189.378
		0.313131	204.03
		0.338384
		0.363636
		0.153846	122.836
		0.177885	133.907
		0.202308	152.196
		0.225962	172.378
		0.25	180.595
		0.274038	198.729
		0.298077	200.003
		0.322115	218.183
		0.346154

## Sheet: ex. fig. 6d
		conn length/ NSB length	AP velocity (um/ms)
		1.14286	180.008
		1.23214	189.481
		1.32143	191.46
		1.41071	171.33
		1.5	180.312
		1.58929	183.83
		1.67857	181.125
		1.76786	177.489
		1.85714	178.07
		1.04918	188.704
		1.13115	183.748
		1.21311	185.047
		1.29508	185.504
		1.37705	176.437
		1.45902	182.524
		1.54098	178.152
		1.62295	179.361
		1.70492	176.08
		0.969697	196.531
		1.04545	185.048
		1.12121	178.684
		1.19697	180.007
		1.27273	179.586
		1.34848	180.544
		1.42424	179.362
		1.5	175.006
		1.57576	174.562
		0.901408	193.398
		0.971831	189.852
		1.04225	187.322
		1.11268	176.878
		1.1831	179.6
		1.25352	175.324
		1.32394	176.55
		1.39437	175.602
		1.46479	177.784
		0.842105	193.607
		0.907895	196.883
		0.973684	180.007
		1.03947	188.74
		1.10526	177.566
		1.17105	185.17
		1.23684	184.383
		1.30263	180.961
		1.36842	184.127
		0.790123	186.676
		0.851852	180.009
		0.91358	185.526
		0.975309	184.114
		1.03704	183.668
		1.09877	182.107
		1.16049	184.25
		1.22222	180.932
		1.28395	170.751
		0.744186	191.922
		0.802326	186.815
		0.860465	181.708
		0.918605	187.591
		0.976744	177.921
		1.03488	184.251
		1.09302	185.215
		1.15116	179.337
		1.2093	170.992
		0.703297	189.447
		0.758242	181.709
		0.813187	186.373
		0.868132	171.52
		0.923077	180.127
		0.978022	181.985
		1.03297	172.588
		1.08791	181.327
		1.14286	180.327
		0.666667	187.848
		0.71875	180.513
		0.770833	190.332
		0.822917	186.512
		0.875	171.515
		0.927083	187.728
		0.979167	178.387
		1.03125	181.292
		1.08333	177.049

## Sheet: ex. fig. 6e
		NSB length/ NSB width	AP velocity (um/ms)
		1.75	191.342
		1.90625	178.726
		2.0625	187.054
		2.21875	181.76
		2.375	177.573
		2.53125	178.754
		2.6875	172.518
		2.84375	178.827
		3	183.533
		1.55556	184.735
		1.69444	196.878
		1.83333	183.805
		1.97222	179.336
		2.11111	181.582
		2.25	187.585
		2.38889	174.559
		2.52778	179.885
		2.66667	181.98
		1.4	186.925
		1.525	188.062
		1.65	183.101
		1.775	182.995
		1.9	185.335
		2.025	179.876
		2.15	184.377
		2.275	185.368
		2.4	184.618
		1.27273	188.373
		1.38636	180.001
		1.5	187.771
		1.61364	181.758
		1.72727	182.9
		1.84091	188.817
		1.95455	186.71
		2.06818	185.367
		2.18182	184.119
		1.16667	183.34
		1.27083	180.007
		1.375	183.81
		1.47917	182.321
		1.58333	177.566
		1.6875	187.59
		1.79167	180.99
		1.89583	183.141
		2	174.869
		1.07692	184.093
		1.17308	183.214
		1.26923	173.336
		1.36538	176.976
		1.46154	176.436
		1.55769	175.463
		1.65385	185.538
		1.75	186.506
		1.84615	181.98
		1	178.679
		1.08929	164.708
		1.17857	174.499
		1.26786	178.148
		1.35714	172.673
		1.44643	179.877
		1.53571	182.102
		1.625	176.166
		1.71429	180.35
		0.933333	168.752
		1.01667	170.272
		1.1	172.187
		1.18333	168.127
		1.26667	176.925
		1.35	174.392
		1.43333	180.984
		1.51667	179.884
		1.6	177.275
		0.875	164.628
		0.953125	166.889
		1.03125	168.389
		1.10938	176.976
		1.1875	166.869
		1.26562	171.859
		1.34375	177.713
		1.42188	178.826
		1.5	172.931

## Sheet: ex. fig. 6f
		conn length/ NSB width	AP velocity (um/ms)
		2	189.855
		2.15625	188.732
		2.3125	191.187
		2.46875	175.826
		2.625	177.573
		2.78125	184.525
		2.9375	186.718
		3.09375	176.171
		3.25	175.289
		1.77778	188.53
		1.91667	192.293
		2.05556	179.727
		2.19444	183.2
		2.33333	181.582
		2.47222	186.107
		2.61111	180.063
		2.75	177.78
		2.88889	188.376
		1.6	200.746
		1.725	187.764
		1.85	181.379
		1.975	189.439
		2.1	185.335
		2.225	179.002
		2.35	180.984
		2.475	177.604
		2.6	171.65
		1.45455	188.378
		1.56818	187.842
		1.68182	184.687
		1.79545	185.592
		1.90909	182.9
		2.02273	187.26
		2.13636	181.109
		2.25	176.633
		2.36364	177.561
		1.33333	190.409
		1.4375	192.978
		1.54167	175.87
		1.64583	185.924
		1.75	177.566
		1.85417	181.298
		1.95833	181.257
		2.0625	177.983
		2.16667	180.595
		1.23077	184.094
		1.32692	194.577
		1.42308	198.477
		1.51923	181.76
		1.61538	176.436
		1.71154	176.546
		1.80769	176.649
		1.90385	179.293
		2	179.313
		1.14286	179.262
		1.23214	179.289
		1.32143	181.821
		1.41071	175.166
		1.5	172.673
		1.58929	183.336
		1.67857	172.944
		1.76786	172.162
		1.85714	167.744
		1.06667	176.089
		1.15	177.467
		1.23333	191.179
		1.31667	171.339
		1.4	176.925
		1.48333	173.335
		1.56667	177.713
		1.65	166.122
		1.73333	165.959
		1	174.103
		1.07812	171.92
		1.15625	171.526
		1.23438	171.797
		1.3125	166.869
		1.39062	169.645
		1.46875	169.944
		1.54688	167.405
		1.625	171.825

## Sheet: ex. fig. 6g
		DMSO (m/s)	Bleb (m/s)
		0.173132	0.191069

## Sheet: ex. fig. 6h
		Blebbistatin (m/s)	DMSO (m/s)
		0.123226	0.1025
		0.142564	0.140667
		0.120588	0.146875
		0.158788	0.133548
		0.1725	0.150968
		0.181818	0.178065
		0.176571	0.157576
		0.153488	0.0766154
		0.15871	0.122759
		0.151875	0.117692
		0.132	0.104167
		0.132857	0.0881481
