# Supplementary material for: Membrane mechanics dictate axonal pearls-on-a-string morphology and function
Source: Nat Neurosci. 2024 Dec 2;28(1):49–61. doi: 10.1038/s41593-024-01813-1 (PMC11706780; doi:10.1038/s41593-024-01813-1)
Supplement: Supplementary file 15 — Replicate measurements of axon dimensions. [file 41593_2024_1813_MOESM15_ESM.xlsx]

## Sheet: ex. fig. 7b
		no stim					post HFS 5'					post HFS 30'
		NSB length (nm)	NSB width (nm)	conn. length (nm)	conn. width (nm)		NSB length (nm)	NSB width (nm)	conn. length (nm)	conn. width (nm)		NSB length (nm)	NSB width (nm)	conn. length (nm)	conn. width (nm)
		354.53	125.697	460.889	80.575		593.032	319.077	447.997	122.474		593.032	290.07	676.83	132.143
		335.192	151.481	315.854	70.906		634.931	341.638	802.527	199.826		612.37	338.415	1134.5	90.244
		299.739	164.373	215.941	77.352		1144.16	702.614	1421.34	196.603		535.018	261.063	293.293	54.791
		386.76	132.143	196.603	132.143		393.206	270.732	447.997	125.697		502.788	251.394	402.875	58.014
		402.875	170.819	654.269	99.913		692.945	344.861	406.098	64.46		493.119	335.192	309.408	38.676
		251.394	190.157	451.22	109.582		380.314	283.624	344.861	209.495		235.279	141.812	496.342	61.237
		406.098	164.373	409.321	90.244		847.649	377.091	496.342	87.021		338.415	222.387	802.527	93.467
		399.652	219.164	557.579	90.244		589.809	261.063	174.042	67.683		290.07	125.697	631.708	132.143
		447.997	232.056	654.269	164.373		360.976	248.171	254.617	80.575		312.631	209.495	383.537	38.676
		264.286	141.812	228.833	61.237		377.091	251.394	222.387	77.352		286.847	157.927	264.286	48.345
		199.826	119.251	496.342	48.345		460.889	344.861	406.098	58.014		270.732	180.488	473.781	67.683
		354.53	193.38	344.861	74.129		348.084	180.488	331.969	64.46		393.206	254.617	154.704	45.122
		995.907	425.436	680.053	125.697		367.422	232.056	464.112	125.697		502.788	244.948	141.812	41.899
		712.283	254.617	670.384	90.244		360.976	228.833	773.52	141.812		473.781	293.293	293.293	64.46
		618.816	215.941	857.318	54.791		522.126	283.624	718.729	119.251		322.3	193.38	241.725	125.697
		273.955	135.366	525.349	54.791		589.809	319.077	435.105	103.136		438.328	206.272	344.861	132.143
		689.722	280.401	377.091	64.46		731.621	451.22	802.527	77.352		331.969	180.488	341.638	61.237
		589.809	199.826	444.774	51.568		683.276	367.422	164.373	83.798		418.99	180.488	447.997	58.014
		1047.47	364.199	270.732	54.791		818.642	389.983	593.032	141.812		418.99	167.596	615.593	122.474
		454.443	193.38	225.61	70.906		1063.59	357.753	670.384	106.359		441.551	209.495	393.206	209.495
		370.645	164.373	193.38	70.906		457.666	251.394	244.948	125.697		457.666	199.826	1192.51	277.178
		457.666	212.718	299.739	103.136		615.593	309.408	351.307	244.948		302.962	151.481	1382.67	196.603
		180.488	116.028	1099.04	103.136		570.471	328.746	1369.78	203.049		209.495	96.69	844.426	215.941
		302.962	186.934	486.673	58.014		454.443	228.833	670.384	235.279		573.694	248.171	673.607	154.704
		286.847	177.265	763.851	74.129		531.795	325.523	599.478	232.056		486.673	290.07	225.61	122.474
		261.063	112.805	680.053	61.237		393.206	299.739	335.192	264.286		383.537	254.617	667.161	112.805
		425.436	225.61	483.45	103.136		399.652	232.056	199.826	267.509		441.551	238.502	850.872	180.488
		480.227	167.596	377.091	151.481		625.262	618.816	373.868	209.495		992.684	451.22	328.746	80.575
		370.645	148.258	257.84	103.136		647.823	306.185	947.562	145.035		589.809	251.394	918.555	96.69
		206.272	96.69	296.516	135.366		651.046	325.523	651.046	170.819		502.788	225.61	196.603	244.948
		457.666	157.927	360.976	77.352		1195.73	389.983	622.039	280.401		515.68	290.07	705.837	138.589
		360.976	177.265	483.45	99.913		754.182	273.955	947.562	257.84		644.6	373.868	164.373	161.15
		570.471	209.495	1556.71	502.788		937.893	328.746	506.011	344.861		602.701	277.178	335.192	212.718
		689.722	109.582	986.238	409.321		676.83	428.659	567.248	132.143		686.499	377.091	309.408	148.258
		241.725	177.265	966.9	306.185		464.112	299.739	270.732	264.286		844.426	360.976	905.663	170.819
		702.614	251.394	422.213	128.92		686.499	296.516	518.903	109.582		1160.28	425.436	293.293	338.415
		386.76	206.272	277.178	170.819		754.182	261.063	1150.61	119.251		976.569	470.558	425.436	306.185
		331.969	212.718	506.011	119.251		750.959	267.509	586.586	273.955		776.743	631.708	373.868	164.373
		315.854	170.819	161.15	119.251		1099.04	219.164	254.617	199.826		454.443	312.631	338.415	106.359
		264.286	154.704	1456.8	132.143		612.37	257.84	1463.24	145.035		731.621	506.011	267.509	87.021
		293.293	167.596	557.579	77.352		499.565	367.422	1588.94	438.328		447.997	264.286	406.098	209.495
		477.004	267.509	638.154	122.474		812.196	373.868	212.718	61.237		489.896	357.753	489.896	257.84
		309.408	267.509	486.673	83.798		1195.73	422.213	899.217	112.805		634.931	331.969	425.436	215.941
		222.387	154.704	373.868	70.906		741.29	319.077	496.342	61.237		702.614	441.551	299.739	341.638
		1276.31	651.046	525.349	83.798		786.412	367.422	319.077	109.582		447.997	315.854	244.948	141.812
		1221.52	557.579	132.143	99.913		593.032	235.279	747.736	106.359		319.077	241.725	435.105	99.913
		879.879	415.767	702.614	80.575		538.241	212.718	389.983	148.258		634.931	512.457	528.572	87.021
		634.931	296.516	312.631	70.906		725.175	373.868	1340.77	106.359		580.14	354.53	599.478	109.582
		283.624	206.272	773.52	74.129		1121.6	344.861	1276.31	145.035		805.75	377.091	760.628	122.474
		428.659	177.265	248.171	151.481		383.537	267.509	589.809	93.467		302.962	235.279	870.21	128.92
		412.544	196.603	212.718	157.927		1253.75	715.506	325.523	196.603		721.952	460.889	676.83	125.697
		431.882	193.38	377.091	106.359		979.792	599.478	309.408	154.704		367.422	267.509	254.617	186.934
		815.419	167.596	576.917	116.028		261.063	135.366	306.185	177.265		612.37	344.861	199.826	219.164
		560.802	357.753	396.429	116.028		244.948	128.92	386.76	244.948		902.44	470.558	634.931	135.366
		406.098	228.833	415.767	83.798		431.882	206.272	657.492	157.927		634.931	373.868	1102.27	138.589
		357.753	212.718	554.356	90.244		786.412	380.314	728.398	112.805		518.903	373.868	418.99	193.38
		302.962	238.502	451.22	93.467		306.185	148.258	338.415	177.265		1186.06	444.774	1305.32	99.913
		451.22	170.819	660.715	106.359		602.701	248.171	325.523	93.467		750.959	364.199	644.6	96.69
		306.185	148.258	206.272	132.143		567.248	193.38	1073.26	99.913		464.112	293.293	828.311	145.035
		348.084	164.373	596.255	112.805		696.168	280.401	1192.51	138.589		373.868	186.934	831.534	164.373
		290.07	177.265	396.429	45.122		831.534	393.206	177.265	103.136		312.631	193.38	615.593	174.042
		338.415	219.164	454.443	74.129		496.342	277.178	360.976	58.014		667.161	344.861	660.715	112.805
		344.861	186.934	438.328	58.014		464.112	235.279	1044.25	141.812		1008.8	460.889	815.419	232.056
		441.551	232.056	554.356	167.596		464.112	273.955	425.436	67.683		709.06	328.746	596.255	135.366
		322.3	186.934	883.102	122.474		576.917	306.185	618.816	174.042		908.886	415.767	518.903	235.279
		402.875	244.948	415.767	51.568		667.161	286.847	657.492	132.143		415.767	389.983	602.701	206.272
		373.868	199.826	186.934	74.129		406.098	273.955	154.704	157.927		683.276	473.781	1076.48	119.251
		354.53	193.38	451.22	103.136		954.008	422.213	280.401	145.035		573.694	473.781	383.537	103.136
		454.443	196.603	206.272	83.798		757.405	389.983	348.084	122.474		657.492	367.422	857.318	154.704
		377.091	203.049	525.349	112.805		779.966	435.105	912.109	145.035		593.032	302.962	944.339	199.826
		341.638	145.035	145.035	141.812		576.917	367.422	418.99	145.035		609.147	348.084	406.098	190.157
		386.76	215.941	841.203	106.359		435.105	196.603	573.694	145.035		483.45	235.279	451.22	206.272
		828.311	389.983	531.795	122.474		357.753	190.157	441.551	96.69		683.276	348.084	1144.16	148.258
		280.401	186.934	1002.35	132.143		818.642	293.293	447.997	96.69		528.572	235.279	486.673	106.359
		409.321	286.847	776.743	161.15		1044.25	454.443	473.781	93.467		647.823	389.983	306.185	116.028
		325.523	238.502	728.398	141.812		538.241	283.624	718.729	103.136		480.227	190.157	351.307	125.697
		460.889	309.408	776.743	135.366		564.025	302.962	589.809	215.941		480.227	264.286	522.126	183.711
		457.666	283.624	531.795	77.352		634.931	302.962	957.231	132.143		783.189	451.22	599.478	93.467
		502.788	351.307	367.422	58.014		986.238	348.084	477.004	116.028		770.297	393.206	351.307	132.143
		319.077	132.143	692.945	109.582		354.53	183.711	319.077	48.345		831.534	315.854	954.008	177.265
		344.861	212.718	393.206	45.122		406.098	157.927	280.401	203.049		1173.17	454.443	570.471	109.582
		360.976	209.495	496.342	141.812		670.384	322.3	348.084	151.481		802.527	357.753	225.61	209.495
		525.349	264.286	609.147	87.021		631.708	309.408	992.684	219.164		525.349	283.624	509.234	58.014
		399.652	170.819	206.272	74.129		418.99	319.077	457.666	157.927		634.931	325.523	293.293	106.359
		441.551	190.157	380.314	64.46		354.53	331.969	435.105	138.589		576.917	261.063	551.133	90.244
		464.112	148.258	264.286	48.345		454.443	251.394	1024.91	138.589		783.189	428.659	602.701	112.805
		296.516	161.15	457.666	128.92		470.558	296.516	547.91	106.359		889.548	402.875	299.739	103.136
		293.293	174.042	377.091	93.467		1124.83	586.586	406.098	106.359		1169.95	367.422	367.422	61.237
		290.07	141.812	489.896	83.798		422.213	280.401	235.279	186.934		757.405	228.833	618.816	93.467
		589.809	293.293	389.983	145.035		1015.25	509.234	1015.25	238.502		718.729	364.199	254.617	174.042
		644.6	199.826	489.896	83.798		676.83	406.098	618.816	209.495		554.356	341.638	370.645	125.697
		531.795	235.279	447.997	103.136		557.579	389.983	386.76	177.265		747.736	290.07	338.415	180.488
		306.185	138.589	296.516	77.352		628.485	373.868	344.861	157.927		509.234	335.192	296.516	145.035
		373.868	199.826	1169.95	112.805		934.67	444.774	354.53	177.265		506.011	261.063	389.983	96.69
		386.76	196.603	170.819	196.603		525.349	222.387	651.046	161.15		1144.16	441.551	406.098	51.568
		338.415	212.718	164.373	32.23		431.882	215.941	383.537	196.603		786.412	354.53	219.164	151.481
		622.039	309.408	360.976	70.906		457.666	267.509	767.074	196.603		854.095	383.537	186.934	151.481
		738.067	257.84	444.774	54.791		480.227	286.847	302.962	109.582		538.241	296.516	238.502	83.798
		554.356	393.206	232.056	196.603		625.262	377.091	783.189	183.711		1037.81	261.063	248.171	77.352
		451.22	164.373	428.659	67.683		435.105	331.969	296.516	119.251		979.792	515.68	506.011	145.035
		431.882	283.624	483.45	61.237		1240.86	393.206	712.283	167.596		451.22	254.617	1057.14	122.474		64.46
		605.924	212.718	596.255	64.46		1398.78	389.983	728.398	106.359		512.457	264.286	593.032	103.136		154.704
		560.802	312.631	325.523	177.265		576.917	283.624	154.704	241.725		644.6	331.969	415.767	74.129		103.136
		277.178	264.286	119.251	145.035		454.443	299.739	1008.8	167.596		493.119	351.307	470.558	74.129		215.941
		438.328	296.516	261.063	80.575		383.537	277.178	580.14	206.272		612.37	351.307	605.924	90.244		190.157
		593.032	386.76	215.941	248.171		702.614	302.962	383.537	457.666		531.795	309.408	312.631	80.575		135.366
		335.192	280.401	241.725	170.819		731.621	493.119	341.638	61.237		654.269	367.422	412.544	90.244		116.028
		248.171	177.265	209.495	135.366		886.325	551.133	644.6	119.251		493.119	280.401	283.624	58.014		99.913
		470.558	367.422	377.091	145.035		360.976	199.826	431.882	96.69		506.011	393.206	1102.27	190.157		145.035
		273.955	248.171	344.861	241.725		335.192	180.488	280.401	70.906		535.018	264.286	438.328	90.244		70.906
		280.401	186.934	489.896	77.352		528.572	299.739	222.387	116.028		467.335	264.286	360.976	83.798		203.049
		567.248	277.178	357.753	96.69		261.063	219.164	628.485	61.237		825.088	402.875	1031.36	148.258		157.927
		622.039	322.3	428.659	154.704		383.537	232.056	541.464	64.46		496.342	244.948	364.199	106.359		93.467
		570.471	241.725	151.481	125.697		573.694	264.286	393.206	87.021		586.586	338.415	654.269	90.244		93.467
		612.37	309.408	1018.47	128.92		580.14	270.732	683.276	106.359		1266.64	438.328	460.889	77.352		128.92
		335.192	203.049	351.307	241.725		589.809	325.523	406.098	80.575		602.701	351.307	570.471	96.69		48.345
		477.004	283.624	815.419	122.474		451.22	222.387	409.321	80.575		425.436	257.84	918.555	135.366		77.352
		367.422	264.286	631.708	125.697		431.882	267.509	348.084	83.798		522.126	312.631	302.962	125.697		58.014
		428.659	286.847	406.098	93.467		444.774	186.934	348.084	70.906		709.06	377.091	915.332	164.373		135.366
		602.701	232.056	747.736	148.258		541.464	277.178	673.607	90.244		915.332	415.767	319.077	74.129		87.021
		467.335	264.286	380.314	112.805		499.565	232.056	354.53	106.359		544.687	364.199	854.095	93.467		122.474
		496.342	277.178	531.795	64.46		399.652	261.063	622.039	183.711		531.795	357.753	451.22	116.028		148.258
		1514.81	506.011	386.76	132.143		460.889	232.056	731.621	164.373		431.882	299.739	344.861	151.481		87.021
		335.192	209.495	515.68	80.575		451.22	199.826	989.461	164.373		435.105	344.861	750.959	128.92		90.244
		435.105	270.732	315.854	67.683		457.666	257.84	344.861	203.049		460.889	299.739	518.903	90.244		80.575
		477.004	341.638	331.969	93.467		354.53	174.042	589.809	151.481		464.112	273.955	593.032	196.603		74.129
		538.241	190.157	489.896	116.028		435.105	232.056	386.76	90.244		605.924	364.199	754.182	112.805		83.798
		435.105	306.185	612.37	145.035		377.091	244.948	270.732	186.934		837.98	447.997	331.969	125.697		106.359
		315.854	235.279	812.196	164.373		986.238	473.781	767.074	302.962		438.328	254.617	396.429	87.021		122.474
		435.105	267.509	715.506	90.244		618.816	319.077	776.743	193.38		979.792	412.544	1569.6	248.171		119.251
		470.558	335.192	315.854	122.474		657.492	257.84	486.673	186.934		799.304	422.213	580.14	286.847		128.92
		441.551	241.725	431.882	96.69		731.621	496.342	360.976	96.69		580.14	302.962	467.335	112.805		96.69
		502.788	215.941	570.471	196.603		1041.03	357.753	689.722	148.258		605.924	348.084	328.746	77.352		132.143
		357.753	232.056	493.119	238.502		538.241	219.164	386.76	161.15		738.067	415.767	596.255	280.401		48.345
		889.548	190.157	567.248	145.035		509.234	364.199	473.781	219.164		470.558	312.631	657.492	145.035		58.014
		460.889	286.847	270.732	232.056		412.544	219.164	915.332	151.481		557.579	380.314	857.318	116.028		96.69
		431.882	312.631	267.509	83.798		441.551	277.178	373.868	96.69		634.931	264.286	299.739	80.575		116.028
		483.45	328.746	119.251	132.143		834.757	357.753	792.858	106.359		541.464	264.286	680.053	112.805		90.244
		628.485	222.387	770.297	170.819		483.45	373.868	380.314	109.582		1050.7	680.053	431.882	87.021		70.906
		586.586	251.394	850.872	128.92		605.924	312.631	238.502	167.596		844.426	496.342	328.746	83.798		119.251
		370.645	235.279	293.293	145.035		605.924	267.509	496.342	212.718		1160.28	602.701	299.739	83.798		70.906
		686.499	264.286	496.342	141.812		644.6	280.401	618.816	106.359		580.14	373.868	638.154	96.69		77.352
		322.3	206.272	747.736	83.798		444.774	280.401	1041.03	203.049		435.105	222.387	264.286	112.805		235.279
		422.213	212.718	1353.66	106.359		583.363	373.868	360.976	83.798		873.433	335.192	583.363	128.92		135.366
		612.37	367.422	918.555	190.157		593.032	277.178	145.035	64.46		409.321	209.495	1099.04	70.906		141.812
		631.708	351.307	373.868	74.129		547.91	267.509	406.098	103.136		1108.71	473.781	625.262	83.798		199.826
		638.154	312.631	1005.58	112.805		767.074	241.725	338.415	58.014		676.83	351.307	802.527	112.805		109.582
		680.053	422.213	283.624	103.136		654.269	190.157	283.624	135.366		431.882	280.401	319.077	70.906		61.237
		486.673	302.962	151.481	87.021		373.868	164.373	348.084	141.812		425.436	315.854	293.293	193.38		77.352
		325.523	264.286	235.279	80.575		464.112	225.61	957.231	203.049		538.241	309.408	931.447	132.143		67.683
		415.767	319.077	125.697	125.697		696.168	277.178	876.656	132.143		544.687	280.401	599.478	87.021		119.251
		325.523	238.502	209.495	206.272		805.75	302.962	406.098	244.948		467.335	267.509	425.436	235.279		116.028
		451.22	257.84	219.164	135.366		1111.93	338.415	560.802	193.38		447.997	286.847	805.75	106.359		116.028
		354.53	215.941	406.098	148.258		715.506	261.063	319.077	348.084		438.328	228.833	128.92	125.697		315.854
		515.68	270.732	383.537	212.718		357.753	164.373	593.032	170.819		441.551	203.049	322.3	190.157		215.941
		663.938	328.746	322.3	196.603		254.617	109.582	557.579	186.934		535.018	270.732	925.001	109.582		96.69
		573.694	319.077	644.6	170.819		296.516	125.697	518.903	257.84		425.436	331.969	415.767	90.244		80.575
		593.032	377.091	525.349	206.272		602.701	364.199	470.558	141.812		605.924	309.408	457.666	125.697		99.913
		489.896	302.962	905.663	141.812		373.868	257.84	351.307	254.617		560.802	251.394	383.537	103.136		103.136
		464.112	302.962	206.272	64.46		425.436	254.617	489.896	493.119		570.471	270.732	538.241	83.798		77.352
		477.004	283.624	225.61	106.359		1024.91	438.328	457.666	180.488		651.046	438.328	837.98	90.244		209.495
		683.276	248.171	728.398	99.913		322.3	177.265	1508.36	170.819		615.593	312.631	438.328	109.582		138.589
		728.398	315.854	251.394	151.481		660.715	257.84	348.084	309.408		489.896	306.185	325.523	125.697		119.251
		1053.92	290.07	515.68	64.46		705.837	322.3	995.907	161.15		576.917	248.171	779.966	135.366		83.798
		296.516	145.035	702.614	125.697		1231.19	364.199	692.945	77.352		879.879	518.903	241.725	225.61		112.805
		460.889	222.387	367.422	206.272		618.816	241.725	573.694	96.69		557.579	348.084	673.607	141.812		273.955
		493.119	348.084	302.962	99.913		1002.35	444.774	950.785	106.359		750.959	357.753	154.704	196.603		106.359
		473.781	331.969	280.401	96.69		770.297	364.199	1195.73	96.69		702.614	257.84	954.008	138.589		74.129
		444.774	277.178	119.251	161.15		564.025	344.861	480.227	151.481		544.687	309.408	351.307	77.352		99.913
		483.45	225.61	818.642	93.467		483.45	190.157	576.917	167.596		422.213	244.948	912.109	154.704		77.352
		670.384	157.927	186.934	151.481		1115.16	248.171	535.018	267.509		647.823	286.847	431.882	70.906		106.359
		322.3	296.516	373.868	87.021		718.729	277.178	1350.44	193.38		528.572	383.537	673.607	112.805		90.244
		499.565	296.516	512.457	103.136		831.534	302.962	1002.35	99.913		625.262	306.185	873.433	128.92		209.495
		283.624	219.164	270.732	74.129		1053.92	367.422	396.429	164.373		589.809	319.077	312.631	109.582		119.251
		489.896	290.07	203.049	96.69		1137.72	651.046	1727.53	128.92		444.774	270.732	2462.37	177.265		106.359
		435.105	225.61	219.164	148.258		828.311	389.983	879.879	167.596		444.774	283.624	683.276	244.948		248.171
		789.635	283.624	557.579	93.467		692.945	377.091	489.896	99.913		522.126	273.955	1311.76	119.251		235.279
		647.823	467.335	412.544	77.352		528.572	232.056	580.14	96.69		447.997	254.617	1028.14	125.697		154.704
		457.666	257.84	618.816	87.021		477.004	235.279	402.875	96.69		528.572	348.084	547.91	196.603		122.474
		531.795	338.415	821.865	116.028		406.098	170.819	409.321	61.237		486.673	244.948	551.133	106.359		145.035
		1173.17	428.659	718.729	254.617		477.004	196.603	441.551	99.913		654.269	447.997	348.084	119.251		141.812
		528.572	209.495	225.61	83.798		447.997	183.711	995.907	506.011		622.039	380.314	302.962	83.798		141.812
		496.342	273.955	673.607	96.69		825.088	277.178	344.861	428.659		657.492	406.098	538.241	87.021		99.913
		705.837	277.178	721.952	119.251		844.426	228.833	686.499	383.537		576.917	335.192	464.112	83.798		109.582
		773.52	399.652	335.192	112.805		686.499	212.718	986.238	299.739		792.858	506.011	457.666	87.021		161.15
		467.335	183.711	1269.86	138.589		825.088	286.847	422.213	212.718		486.673	325.523	641.377	112.805		138.589
		312.631	193.38	1060.37	148.258		489.896	186.934	435.105	103.136		654.269	367.422	966.9	177.265		116.028
		389.983	215.941	399.652	164.373		647.823	241.725	219.164	116.028		328.746	267.509	741.29	151.481		106.359
		625.262	296.516	393.206	116.028		1192.51	325.523	302.962	177.265		373.868	238.502	447.997	80.575		132.143
		528.572	280.401	331.969	90.244		883.102	360.976	257.84	77.352		699.391	328.746	651.046	103.136		106.359
		544.687	290.07	338.415	174.042		1256.97	338.415	183.711	77.352		634.931	319.077	580.14	99.913		138.589
		531.795	264.286	431.882	99.913		644.6	244.948	947.562	161.15		435.105	283.624	315.854	87.021		41.899
		734.844	389.983	396.429	87.021		454.443	212.718	170.819	232.056		657.492	335.192	344.861	48.345		148.258
		680.053	335.192	509.234	157.927		857.318	309.408	386.76	106.359		866.987	299.739	667.161	109.582		151.481
		567.248	280.401	477.004	109.582		1137.72	386.76	535.018	138.589		628.485	335.192	702.614	116.028		93.467
		567.248	325.523	754.182	96.69		467.335	215.941	357.753	183.711		506.011	328.746	844.426	225.61		141.812
		628.485	325.523	834.757	141.812		335.192	154.704	596.255	119.251		651.046	238.502	157.927	215.941		74.129
		338.415	180.488	215.941	309.408		512.457	212.718	244.948	151.481		409.321	190.157	544.687	112.805		141.812
		325.523	164.373	203.049	83.798		808.973	280.401	654.269	161.15		470.558	267.509	538.241	93.467		80.575
		502.788	335.192	480.227	167.596		560.802	344.861	567.248	80.575		954.008	567.248	567.248	83.798		64.46
		261.063	119.251	470.558	67.683		254.617	203.049	209.495	170.819		351.307	151.481	203.049	58.014		145.035
		164.373	125.697	190.157	151.481		367.422	277.178	257.84	154.704		215.941	109.582	270.732	54.791		138.589
		270.732	180.488	177.265	74.129		493.119	360.976	335.192	48.345		322.3	148.258	164.373	64.46		122.474
		228.833	135.366	367.422	64.46		254.617	148.258	328.746	70.906		219.164	125.697	203.049	51.568		90.244
		431.882	122.474	248.171	83.798		306.185	174.042	496.342	99.913		190.157	87.021	151.481	48.345		106.359
		415.767	186.934	219.164	167.596		225.61	141.812	203.049	64.46		164.373	116.028	161.15	35.453		83.798
		203.049	138.589	796.081	80.575		235.279	128.92	280.401	77.352		222.387	122.474	141.812	51.568		109.582
		348.084	296.516	170.819	157.927		148.258	83.798	641.377	51.568		196.603	112.805	290.07	157.927		74.129
		319.077	186.934	586.586	174.042		277.178	74.129	277.178	38.676		325.523	174.042	499.565	122.474		74.129
		280.401	186.934	331.969	132.143		122.474	77.352	254.617	58.014		483.45	254.617	489.896	119.251		74.129
		261.063	161.15	338.415	141.812		273.955	170.819	360.976	54.791		425.436	309.408	273.955	87.021		74.129
		331.969	222.387	148.258	148.258		186.934	74.129	99.913	58.014		480.227	141.812	215.941	64.46		51.568
		560.802	209.495	670.384	77.352		186.934	96.69	354.53	61.237		386.76	238.502	451.22	70.906		67.683
		883.102	422.213	489.896	90.244		148.258	112.805	225.61	119.251		554.356	141.812	393.206	87.021		74.129
		535.018	199.826	654.269	109.582		306.185	164.373	293.293	109.582		222.387	203.049	145.035	67.683		83.798
		770.297	290.07	1173.17	170.819		251.394	186.934	557.579	141.812		299.739	212.718	261.063	99.913		99.913
		792.858	315.854	396.429	148.258		273.955	161.15	215.941	64.46		622.039	277.178	286.847	145.035		103.136
		557.579	319.077	132.143	177.265		277.178	112.805	154.704	38.676		512.457	522.126	354.53	103.136		99.913
		389.983	244.948	373.868	125.697		244.948	112.805	103.136	54.791		966.9	457.666	299.739	145.035		96.69
		370.645	322.3	1121.6	141.812		157.927	109.582	254.617	61.237		319.077	132.143	583.363	109.582		70.906
		518.903	344.861	257.84	203.049		174.042	87.021	261.063	77.352		986.238	486.673	341.638	119.251		103.136
		876.656	464.112	921.778	116.028		277.178	99.913	228.833	67.683		428.659	141.812	696.168	128.92		93.467
		477.004	151.481	783.189	122.474		302.962	125.697	145.035	45.122		1501.92	515.68	522.126	67.683		77.352
		254.617	145.035	167.596	122.474		335.192	99.913	528.572	96.69		509.234	254.617	686.499	87.021		83.798
		312.631	161.15	1002.35	190.157		225.61	161.15	128.92	145.035		309.408	167.596	970.123	128.92		87.021
		177.265	206.272	357.753	203.049		283.624	199.826	480.227	96.69		280.401	157.927	444.774	219.164		90.244
		196.603	196.603	58.014	161.15		447.997	302.962	834.757	93.467		364.199	190.157	393.206	196.603		141.812
		277.178	174.042	290.07	90.244		280.401	183.711	122.474	116.028		348.084	241.725	799.304	145.035		132.143
		380.314	161.15	251.394	99.913		312.631	199.826	863.764	106.359		267.509	145.035	125.697	67.683		161.15
		486.673	151.481	535.018	96.69		435.105	267.509	170.819	128.92		444.774	283.624	925.001	83.798		215.941
		441.551	206.272	386.76	112.805		328.746	167.596	760.628	87.021		257.84	186.934	135.366	41.899		157.927
		373.868	170.819	209.495	116.028		299.739	157.927	341.638	83.798		248.171	154.704	844.426	90.244		180.488
		367.422	196.603	370.645	77.352		493.119	325.523	199.826	96.69		267.509	148.258	222.387	48.345		119.251
		322.3	203.049	225.61	54.791		232.056	93.467	254.617	109.582		435.105	351.307	428.659	54.791		193.38
		257.84	177.265	399.652	212.718		277.178	125.697	232.056	87.021		293.293	186.934	415.767	64.46		157.927
		457.666	286.847	132.143	241.725		280.401	170.819	219.164	61.237		212.718	151.481	396.429	38.676		99.913
		315.854	232.056	377.091	80.575		328.746	174.042	354.53	209.495		228.833	157.927	161.15	54.791		238.502
		451.22	215.941	341.638	99.913		293.293	161.15	264.286	61.237		238.502	148.258	531.795	93.467		99.913
		389.983	174.042	328.746	93.467		322.3	132.143	254.617	177.265		406.098	283.624	161.15	38.676		119.251
		754.182	219.164	541.464	83.798		389.983	145.035	473.781	157.927		225.61	157.927	602.701	67.683		119.251
		493.119	209.495	293.293	90.244		551.133	367.422	309.408	83.798		277.178	174.042	567.248	67.683		122.474
		328.746	161.15	193.38	99.913		203.049	103.136	267.509	51.568		341.638	302.962	325.523	58.014		87.021
		251.394	193.38	286.847	109.582		357.753	209.495	90.244	148.258		193.38	135.366	232.056	51.568		112.805
		248.171	248.171	322.3	51.568		425.436	244.948	644.6	99.913		219.164	106.359	257.84	80.575		70.906
		406.098	267.509	515.68	80.575		367.422	215.941	1495.47	96.69		283.624	99.913	161.15	54.791		109.582
		244.948	128.92	103.136	157.927		209.495	186.934	1269.86	96.69		264.286	106.359	203.049	48.345		67.683
		248.171	125.697	483.45	141.812		338.415	283.624	486.673	122.474		254.617	193.38	341.638	90.244		128.92
		402.875	196.603	273.955	96.69		228.833	186.934	177.265	135.366		199.826	125.697	219.164	48.345		90.244
		180.488	206.272	177.265	54.791		296.516	209.495	331.969	54.791		293.293	183.711	193.38	45.122		109.582
		190.157	151.481	251.394	80.575		525.349	322.3	360.976	58.014		280.401	164.373	235.279	45.122		106.359
		406.098	141.812	947.562	64.46		515.68	344.861	190.157	38.676		128.92	106.359	151.481	41.899		112.805
		190.157	116.028	286.847	45.122		328.746	228.833	251.394	54.791		215.941	174.042	122.474	48.345		58.014
		290.07	128.92	760.628	74.129		812.196	331.969	132.143	25.784		319.077	212.718	767.074	67.683		119.251
		322.3	138.589	225.61	74.129		460.889	248.171	186.934	45.122		302.962	203.049	212.718	58.014		109.582
		309.408	141.812	186.934	99.913		383.537	241.725	141.812	32.23		338.415	257.84	412.544	48.345		190.157
		286.847	148.258	206.272	77.352		441.551	302.962	373.868	45.122		193.38	138.589	145.035	77.352		154.704
		254.617	132.143	602.701	99.913		132.143	74.129	251.394	51.568		241.725	180.488	232.056	38.676		138.589
		203.049	119.251	325.523	99.913		154.704	93.467	244.948	45.122		209.495	164.373	325.523	80.575		206.272
		415.767	170.819	415.767	119.251		174.042	93.467	286.847	54.791		190.157	135.366	248.171	38.676		96.69
		412.544	177.265	1701.74	206.272		228.833	58.014	947.562	90.244		283.624	164.373	128.92	48.345		51.568
		299.739	148.258	215.941	128.92		186.934	183.711	895.994	103.136		270.732	180.488	412.544	83.798		109.582
		750.959	367.422	705.837	132.143		206.272	67.683	689.722	206.272		228.833	138.589	325.523	74.129		125.697
		699.391	351.307	438.328	45.122		328.746	109.582	557.579	167.596		251.394	170.819	273.955	64.46		109.582
		857.318	364.199	721.952	51.568		186.934	99.913	425.436	190.157		506.011	277.178				138.589
		425.436	215.941	87.021	54.791		203.049	112.805	821.865	125.697		331.969	254.617				90.244
		177.265	170.819	541.464	83.798		219.164	122.474	631.708	116.028		183.711	125.697				116.028
		273.955	157.927	264.286	80.575		251.394	109.582	244.948	77.352		296.516	219.164				90.244
		328.746	132.143	715.506	122.474		186.934	109.582	290.07	90.244		270.732	203.049				141.812
		415.767	141.812	657.492	116.028		257.84	83.798	702.614	135.366		215.941	145.035				177.265
		203.049	145.035	467.335	93.467		483.45	206.272	628.485	99.913		251.394	141.812				93.467
		206.272	112.805	251.394	80.575		750.959	277.178	141.812	61.237		257.84	119.251				90.244
		180.488	87.021	222.387	116.028		593.032	161.15	283.624	161.15		335.192	215.941				93.467
		254.617	222.387	290.07	87.021		1024.91	286.847	377.091	90.244		241.725	112.805				83.798
		341.638	186.934	67.683	74.129		676.83	219.164	989.461	74.129		177.265	116.028				61.237
		222.387	203.049	934.67	99.913		715.506	315.854	725.175	96.69		141.812	99.913				93.467
		302.962	203.049	789.635	132.143		480.227	219.164	431.882	61.237		335.192	270.732				87.021
		438.328	141.812	348.084	141.812		686.499	241.725	212.718	112.805		270.732	138.589				83.798
		199.826	109.582	248.171	70.906		609.147	164.373	122.474	48.345		286.847	264.286				77.352
		319.077	167.596	261.063	54.791		454.443	373.868	154.704	48.345		225.61	145.035				135.366
		222.387	122.474	580.14	61.237		354.53	277.178	277.178	58.014							80.575
		264.286	167.596	599.478	96.69		518.903	261.063	302.962	74.129							90.244
		244.948	128.92	393.206	80.575		402.875	154.704	325.523	106.359							70.906
		170.819	96.69	122.474	48.345		383.537	180.488	380.314	67.683							70.906
		319.077	161.15	855.302	266.476		589.809	161.15	267.509	141.812							61.237
		293.293	180.488	657.594	249.284		593.032	373.868	418.99	99.913							80.575
		325.523	199.826	318.052	214.9		235.279	122.474	863.764	67.683							74.129
		193.38	116.028	606.018	189.112		296.516	215.941	580.14	87.021							128.92
		222.387	106.359	386.82	206.304		564.025	215.941	364.199	80.575							151.481
		315.854	167.596	438.396	236.39		360.976	235.279	251.394	93.467							186.934
		222.387	96.69	485.674	202.006		470.558	283.624	167.596	80.575							199.826
		244.948	141.812	489.972	244.986		299.739	132.143	757.405	67.683							125.697
		717.766	322.35	326.648	171.92		431.882	174.042	779.966	103.136							212.718
		1053.01	455.588	369.628	167.622		315.854	177.265	447.997	96.69							87.021
		365.33	283.668	282.576	74.008		299.739	138.589	779.966	77.352							148.258
		606.018	283.668	131.196	68.962		399.652	164.373	380.314	67.683							193.38
		915.474	309.456	166.518	47.096		373.868	145.035	331.969	80.575							132.143
		648.998	318.052	105.966	33.64		319.077	186.934	335.192	96.69							206.272
		468.482	236.39	163.154	28.594		193.38	112.805	570.471	64.46							222.387
		567.336	275.072	137.924	47.096		331.969	186.934	248.171	135.366							222.387
		442.694	279.37	142.97	75.69		386.76	125.697	167.596	106.359							241.725

## Sheet: ex. fig. 7c
			no stim					post HFS 5'					post HFS 30'
			NSB length (nm)	NSB width (nm)	conn. length (nm)	conn. width (nm)		NSB length (nm)	NSB width (nm)	conn. length (nm)	conn. width (nm)		NSB length (nm)	NSB width (nm)	conn. length (nm)	conn. width (nm)
			354.53	190.157	322.3	35.453		354.53	190.157	293.293	106.359		418.99	209.495	228.833	132.143
			290.07	190.157	354.53	45.122		290.07	190.157	209.495	83.798		393.206	267.509	280.401	112.805
			283.624	196.603	312.631	70.906		283.624	196.603	412.544	90.244		428.659	225.61	277.178	58.014
			315.854	215.941	186.934	48.345		315.854	215.941	402.875	74.129		319.077	228.833	241.725	70.906
			267.509	170.819	570.471	106.359		267.509	170.819	883.102	77.352		367.422	209.495	141.812	64.46
			315.854	232.056	196.603	103.136		315.854	232.056	302.962	93.467		277.178	119.251	151.481	58.014
			467.335	309.408	380.314	54.791		467.335	309.408	386.76	70.906		244.948	145.035	286.847	64.46
			309.408	164.373	283.624	64.46		309.408	164.373	174.042	54.791		306.185	186.934	196.603	116.028
			212.718	138.589	103.136	35.453		212.718	138.589	93.467	122.474		206.272	203.049	290.07	80.575
			464.112	248.171	164.373	106.359		464.112	248.171	715.506	151.481		351.307	157.927	422.213	61.237
			438.328	267.509	235.279	74.129		438.328	267.509	248.171	128.92		367.422	222.387	215.941	67.683
			264.286	138.589	357.753	80.575		264.286	138.589	673.607	90.244		335.192	248.171	457.666	67.683
			261.063	148.258	296.516	64.46		261.063	148.258	554.356	99.913		270.732	203.049	367.422	90.244
			261.063	132.143	70.906	48.345		261.063	132.143	199.826	77.352		306.185	196.603	1169.95	148.258
			386.76	228.833	209.495	87.021		386.76	228.833	522.126	99.913		315.854	167.596	473.781	83.798
			280.401	157.927	364.199	132.143		280.401	157.927	257.84	77.352		367.422	203.049	267.509	58.014
			286.847	203.049	154.704	99.913		286.847	203.049	148.258	99.913		509.234	351.307	415.767	54.791
			261.063	135.366	306.185	80.575		261.063	135.366	203.049	90.244		383.537	183.711	402.875	83.798
			157.927	148.258	435.105	83.798		157.927	148.258	312.631	151.481		683.276	493.119	364.199	116.028
			183.711	170.819	183.711	83.798		183.711	170.819	605.924	96.69		728.398	506.011	609.147	90.244
			331.969	167.596	180.488	64.46		331.969	167.596	244.948	103.136		364.199	254.617	280.401	74.129
			306.185	196.603	83.798	80.575		306.185	196.603	267.509	122.474		251.394	203.049	422.213	80.575
			399.652	138.589	215.941	64.46		399.652	138.589	760.628	157.927		302.962	148.258	203.049	51.568
			370.645	135.366	199.826	64.46		370.645	135.366	122.474	132.143		464.112	306.185	290.07	87.021
			235.279	122.474	180.488	80.575		235.279	122.474	622.039	128.92		702.614	431.882	483.45	99.913
			280.401	125.697	628.485	96.69		280.401	125.697	483.45	128.92		380.314	186.934	757.405	112.805
			273.955	148.258	238.502	70.906		273.955	148.258	319.077	122.474		757.405	499.565	1408.45	128.92
			380.314	154.704	106.359	80.575		380.314	154.704	699.391	148.258		535.018	309.408	232.056	154.704
			299.739	154.704	280.401	77.352		299.739	154.704	351.307	119.251		470.558	199.826	215.941	90.244
			222.387	196.603	415.767	83.798		222.387	196.603	157.927	41.899		377.091	222.387	386.76	83.798
			183.711	128.92	473.781	99.913		183.711	128.92	161.15	77.352		331.969	128.92	357.753	96.69
			273.955	141.812	225.61	99.913		273.955	141.812	219.164	87.021		367.422	141.812	444.774	99.913
			302.962	87.021	351.307	122.474		302.962	87.021	328.746	93.467		1250.52	415.767	486.673	77.352
			164.373	99.913	141.812	45.122		164.373	99.913	264.286	80.575		718.729	470.558	712.283	132.143
			267.509	148.258	157.927	87.021		267.509	148.258	128.92	138.589		396.429	186.934	815.419	103.136
			341.638	193.38	135.366	70.906		341.638	193.38	270.732	87.021		576.917	335.192	277.178	77.352
			283.624	151.481	174.042	83.798		283.624	151.481	206.272	70.906		331.969	161.15	174.042	67.683
			261.063	122.474	576.917	106.359		261.063	122.474	254.617	87.021		438.328	257.84	667.161	61.237
			267.509	128.92	293.293	54.791		267.509	128.92	406.098	77.352		467.335	293.293	209.495	61.237
			296.516	183.711	961.13	90.51		296.516	183.711	412.544	70.906		399.652	232.056	541.464	106.359
			267.509	145.035	629.26	94.82		267.509	145.035	151.481	83.798		567.248	296.516	622.039	70.906
			389.983	128.92	508.58	99.13		389.983	128.92	283.624	106.359		725.175	128.92	599.478	87.021
			296.516	116.028	456.86	90.51		296.516	116.028	167.596	106.359		889.548	567.248	170.819	54.791
			215.941	132.143	405.14	81.89		215.941	132.143	499.565	90.244		441.551	199.826	348.084	135.366
			203.049	145.035	612.02	73.27		203.049	145.035	199.826	128.92		393.206	235.279	273.955	141.812
			193.38	112.805	310.32	47.41		193.38	112.805	576.917	112.805		473.781	273.955	277.178	125.697
			219.164	90.244	189.64	47.41		219.164	90.244	422.213	48.345		377.091	312.631	389.983	87.021
			244.948	164.373	224.12	38.79		244.948	164.373	161.15	48.345		715.506	544.687	225.61	93.467
			180.488	145.035	293.08	51.72		180.488	145.035	328.746	61.237		531.795	254.617	122.474	74.129
			186.934	167.596	633.57	129.3		186.934	167.596	306.185	67.683		502.788	264.286	273.955	90.244
			196.603	106.359	413.76	155.16		196.603	106.359	895.994	83.798		418.99	286.847	808.973	119.251
			306.185	138.589	206.88	77.58		306.185	138.589	267.509	74.129		399.652	254.617	254.617	132.143
			302.962	119.251	219.81	68.96		302.962	119.251	712.283	80.575		367.422	225.61	354.53	138.589
			373.868	141.812	340.49	81.89		373.868	141.812	518.903	96.69		299.739	219.164	225.61	125.697
			325.523	145.035	689.6	124.99		325.523	145.035	389.983	93.467		386.76	228.833	615.593	83.798
			607.71	314.63	1745.55	112.06		607.71	314.63	828.311	93.467		283.624	196.603	412.544	74.129
			495.65	491.34	314.63	99.13		495.65	491.34	119.251	96.69		377.091	225.61	812.196	109.582
			689.6	262.91	306.01	133.61		689.6	262.91	154.704	80.575		267.509	154.704	886.325	167.596
			374.97	237.05	258.6	90.51		374.97	237.05	435.105	70.906		351.307	206.272	622.039	77.352
			461.17	168.09	219.81	60.34		461.17	168.09	302.962	54.791		302.962	225.61	241.725	193.38
			349.11	284.46	405.14	116.37		349.11	284.46	180.488	58.014		428.659	244.948	622.039	161.15
			482.72	232.74	202.57	56.03		482.72	232.74	435.105	83.798		348.084	241.725	1260.19	206.272
			431	206.88	422.38	206.88		431	206.88	264.286	87.021		348.084	186.934	937.893	116.028
			344.8	159.47	646.5	146.54		344.8	159.47	750.959	99.913		441.551	232.056	206.272	106.359
			280.15	219.81	551.68	163.78		280.15	219.81	351.307	77.352		415.767	296.516	322.3	74.129
			288.77	172.4	564.61	275.84		288.77	172.4	470.558	80.575		335.192	183.711	383.537	74.129
			267.22	228.43	370.66	262.91		267.22	228.43	522.126	77.352		370.645	186.934	544.687	125.697
			297.39	370.66	362.04	73.27		297.39	370.66	380.314	138.589		741.29	435.105	438.328	90.244
			758.56	163.78	784.42	107.75		758.56	163.78	215.941	203.049		779.966	389.983	451.22	83.798
			370.66	189.64	797.35	176.71		370.66	189.64	1189.29	209.495		589.809	389.983	908.886	228.833
			340.49	133.61	590.47	142.23		340.49	133.61	596.255	228.833		776.743	409.321	296.516	64.46
			306.01	176.71	762.87	120.68		306.01	176.71	560.802	148.258		750.959	447.997	338.415	70.906
			267.22	232.74	362.04	73.27		267.22	232.74	683.276	180.488		338.415	222.387	454.443	77.352
			254.29	551.68	555.99	94.82		254.29	551.68	447.997	112.805		338.415	261.063	154.704	93.467
			478.41	357.73	999.92	99.13		478.41	357.73	222.387	74.129		583.363	515.68	186.934	67.683
			909.41	219.81	306.01	215.5		909.41	219.81	435.105	67.683		335.192	283.624	641.377	103.136
			568.92	198.26	616.33	262.91		568.92	198.26	319.077	70.906		837.98	399.652	380.314	315.854
			400.83	387.9	362.04	73.27		400.83	387.9	796.081	112.805		747.736	325.523	512.457	90.244
			293.08	219.81	560.3	77.58		293.08	219.81	586.586	148.258		319.077	235.279	522.126	103.136
			547.37	120.68	530.13	73.27		547.37	120.68	154.704	145.035		322.3	215.941	667.161	70.906
			318.94	219.81	534.44	155.16		318.94	219.81	335.192	119.251		615.593	354.53	560.802	61.237
			202.57	336.18	1801.58	189.64		202.57	336.18	228.833	77.352		386.76	254.617	618.816	90.244
			405.14	237.05	991.3	224.12		405.14	237.05	244.948	58.014		302.962	180.488	912.109	206.272
			612.02	323.25	491.34	90.51		612.02	323.25	464.112	77.352		386.76	277.178	506.011	170.819
			327.56	271.53	418.07	73.27		327.56	271.53	302.962	54.791		235.279	167.596	112.805	51.568
			426.69	181.02	327.56	81.89		426.69	181.02	309.408	77.352		261.063	132.143	277.178	83.798
			573.23	254.29	198.26	86.2		573.23	254.29	154.704	80.575		273.955	203.049	444.774	54.791
			318.94	344.8	1491.26	323.25		318.94	344.8	112.805	90.244		789.635	393.206	238.502	80.575
			435.31	418.07	1073.19	245.67		435.31	418.07	422.213	58.014		428.659	254.617	380.314	148.258
			918.03	474.1	909.41	267.22		918.03	474.1	377.091	106.359		1121.6	618.816	412.544	138.589
			805.97	306.01	586.16	258.6		805.97	306.01	1012.02	77.352		686.499	435.105	174.042	296.516
			1012.85	258.6	521.51	327.56		1012.85	258.6	657.492	112.805		377.091	241.725	360.976	138.589
			452.55	198.26	271.53	379.28		452.55	198.26	128.92	58.014		415.767	315.854	267.509	193.38
			564.61	280.15	215.5	73.27		564.61	280.15	238.502	80.575		431.882	290.07	177.265	77.352
			504.27	284.46	517.2	64.65		504.27	284.46	128.92	157.927		699.391	447.997	273.955	74.129
			586.16	491.34	370.66	103.44		586.16	491.34	506.011	119.251		457.666	193.38	1102.27	145.035
			573.23	185.33	534.44	68.96		573.23	185.33	273.955	138.589		480.227	267.509	344.861	125.697
			301.7	318.94	245.67	73.27		301.7	318.94	612.37	145.035		673.607	383.537	444.774	112.805
			590.47	318.94	870.62	103.44		590.47	318.94	232.056	125.697		576.917	344.861	1305.32	125.697
			508.58	336.18	155.16	73.27		508.58	336.18	302.962	83.798		944.339	325.523	396.429	99.913
			264.286	167.596	473.781	116.028		264.286	167.596	409.321	135.366		770.297	370.645	386.76	212.718
			373.868	228.833	164.373	103.136		373.868	228.833	983.015	116.028		544.687	273.955	1118.38	93.467
			267.509	222.387	406.098	109.582		267.509	222.387	676.83	67.683		273.955	283.624	731.621	119.251
			409.321	244.948	428.659	87.021		409.321	244.948	167.596	54.791		641.377	119.251	721.952	206.272
			431.882	261.063	222.387	80.575		431.882	261.063	641.377	145.035		277.178	273.955	1389.11	161.15
			264.286	174.042	467.335	93.467		264.286	174.042	470.558	219.164		1018.47	554.356	473.781	174.042
			348.084	180.488	286.847	83.798		348.084	180.488	692.945	180.488		837.98	651.046	315.854	222.387
			319.077	212.718	264.286	67.683		319.077	212.718	647.823	83.798		1024.91	315.854	383.537	283.624
			331.969	232.056	409.321	70.906		331.969	232.056	145.035	51.568		560.802	344.861	335.192	74.129
			341.638	199.826	299.739	87.021		341.638	199.826	808.973	106.359		683.276	206.272	116.028	90.244
			586.586	186.934	399.652	87.021		586.586	186.934	412.544	128.92		354.53	203.049	280.401	77.352
			554.356	190.157	251.394	80.575		554.356	190.157	518.903	74.129		215.941	190.157	141.812	99.913
			502.788	183.711	538.241	106.359		502.788	183.711	547.91	83.798		322.3	296.516	196.603	70.906
			367.422	296.516	451.22	103.136		367.422	296.516	167.596	112.805		418.99	174.042	557.579	96.69
			322.3	257.84	576.917	164.373		322.3	257.84	422.213	132.143		206.272	177.265	328.746	93.467
			360.976	190.157	319.077	87.021		360.976	190.157	315.854	186.934		244.948	309.408	377.091	80.575
			641.377	357.753	796.081	67.683		641.377	357.753	518.903	125.697		370.645	235.279	109.582	80.575
			1053.92	380.314	447.997	161.15		1053.92	380.314	947.562	209.495		348.084	277.178	1198.96	312.631
			325.523	154.704	222.387	106.359		325.523	154.704	215.941	177.265		309.408	270.732	589.809	254.617
			296.516	196.603	151.481	67.683		296.516	196.603	364.199	119.251		396.429	186.934	1859.67	277.178
			428.659	296.516	306.185	58.014		428.659	296.516	712.283	141.812		541.464	328.746	1224.74	283.624
			338.415	199.826	512.457	80.575		338.415	199.826	837.98	103.136		1053.92	551.133	744.513	125.697
			364.199	235.279	518.903	54.791		364.199	235.279	654.269	83.798		905.663	373.868	538.241	93.467
			557.579	351.307	480.227	128.92		557.579	351.307	199.826	51.568		728.398	393.206	721.952	119.251
			373.868	222.387	325.523	80.575		373.868	222.387	422.213	70.906		486.673	328.746	444.774	122.474
			618.816	351.307	235.279	77.352		618.816	351.307	93.467	29.007		531.795	364.199	418.99	67.683
			399.652	344.861	547.91	93.467		399.652	344.861	464.112	135.366		489.896	338.415	541.464	70.906
			319.077	209.495	554.356	61.237		319.077	209.495	370.645	212.718		480.227	312.631	235.279	90.244
			389.983	254.617	132.143	54.791		389.983	254.617	692.945	157.927		647.823	470.558	554.356	70.906
			309.408	167.596	154.704	70.906		309.408	167.596	457.666	106.359		386.76	212.718	348.084	90.244
			402.875	251.394	157.927	54.791		402.875	251.394	792.858	209.495		341.638	248.171	151.481	93.467
			341.638	199.826	290.07	64.46		341.638	199.826	477.004	141.812		383.537	228.833	344.861	112.805
			248.171	145.035	418.99	93.467		248.171	145.035	286.847	93.467		267.509	222.387	728.398	193.38
			306.185	196.603	731.621	96.69		306.185	196.603	422.213	74.129		315.854	232.056	699.391	174.042
			280.401	183.711	338.415	138.589		280.401	183.711	818.642	109.582		331.969	254.617	1002.35	215.941
			206.272	157.927	525.349	103.136		206.272	157.927	480.227	99.913		257.84	183.711	1385.89	302.962
			299.739	222.387	232.056	48.345		299.739	222.387	522.126	180.488		966.9	673.607	360.976	325.523
			351.307	164.373	612.37	70.906		351.307	164.373	283.624	338.415		1047.47	583.363	238.502	460.889
			338.415	267.509	470.558	90.244		338.415	267.509	386.76	145.035		892.771	512.457	1733.97	264.286
			447.997	183.711	409.321	58.014		447.997	183.711	499.565	135.366		1066.81	654.269	464.112	70.906
			464.112	244.948	248.171	48.345		464.112	244.948	264.286	128.92		1456.8	770.297	734.844	112.805
			331.969	222.387	312.631	83.798		331.969	222.387	412.544	109.582		747.736	396.429	541.464	80.575
			290.07	222.387	406.098	122.474		290.07	222.387	570.471	119.251		680.053	457.666	393.206	116.028
			219.164	170.819	344.861	61.237		219.164	170.819	622.039	112.805		696.168	489.896	525.349	164.373
			447.997	225.61	132.143	58.014		447.997	225.61	705.837	132.143		315.854	196.603	699.391	309.408
			557.579	280.401	364.199	51.568		557.579	280.401	663.938	148.258		444.774	267.509	1034.58	222.387
			383.537	228.833	206.272	41.899		383.537	228.833	409.321	116.028		680.053	386.76	676.83	180.488
			225.61	106.359	267.509	119.251		225.61	106.359	254.617	167.596		712.283	441.551	238.502	103.136
			328.746	228.833	277.178	132.143		328.746	228.833	899.217	267.509		602.701	409.321	257.84	90.244
			512.457	196.603	296.516	80.575		512.457	196.603	1353.66	190.157		1563.15	531.795	283.624	90.244
			354.53	225.61	103.136	87.021		354.53	225.61	844.426	215.941		1440.68	570.471	228.833	96.69
			325.523	170.819	219.164	106.359		325.523	170.819	1053.92	232.056		564.025	457.666	283.624	99.913
			141.812	135.366	325.523	80.575		141.812	135.366	186.934	67.683		586.586	418.99	306.185	77.352
			280.401	154.704	386.76	109.582		280.401	154.704	531.795	135.366		299.739	228.833	538.241	96.69
			357.753	199.826	296.516	119.251		357.753	199.826	928.224	116.028		357.753	290.07	609.147	145.035
			341.638	241.725	399.652	58.014		341.638	241.725	760.628	145.035		396.429	373.868	174.042	83.798
			373.868	186.934	393.206	90.244		373.868	186.934	551.133	103.136		422.213	364.199	177.265	83.798
			383.537	180.488	241.725	87.021		383.537	180.488	796.081	80.575		277.178	225.61	396.429	90.244
			457.666	277.178	270.732	93.467		457.666	277.178	125.697	154.704		712.283	447.997	257.84	87.021
			302.962	135.366	547.91	103.136		302.962	135.366	264.286	125.697		512.457	238.502	399.652	74.129
			331.969	219.164	209.495	29.007		331.969	219.164	212.718	122.474		402.875	232.056	193.38	74.129
			280.401	157.927	322.3	135.366		280.401	157.927	718.729	106.359		744.513	409.321	222.387	64.46
			357.753	225.61	328.746	93.467		357.753	225.61	170.819	93.467		364.199	251.394	309.408	103.136
			325.523	199.826	80.575	154.704		325.523	199.826	331.969	128.92		380.314	299.739	644.6	103.136
			866.987	267.509	219.164	99.913		866.987	267.509	248.171	161.15		335.192	261.063	593.032	77.352
			367.422	293.293	112.805	132.143		367.422	293.293	483.45	183.711		399.652	254.617	180.488	48.345
			373.868	196.603	573.694	112.805		373.868	196.603	895.994	119.251		293.293	196.603	364.199	119.251
			212.718	119.251	232.056	103.136		212.718	119.251	380.314	138.589		312.631	180.488	335.192	74.129
			470.558	386.76	364.199	67.683		470.558	386.76	328.746	83.798		331.969	248.171	299.739	70.906
			470.558	373.868	515.68	125.697		470.558	373.868	947.562	135.366		228.833	141.812	193.38	58.014
			515.68	438.328	499.565	74.129		515.68	438.328	625.262	119.251		254.617	132.143	196.603	119.251
			470.558	290.07	954.008	174.042		470.558	290.07	725.175	164.373		315.854	183.711	215.941	87.021
			438.328	251.394	377.091	122.474		438.328	251.394	325.523	116.028		354.53	225.61	319.077	70.906
			283.624	151.481	467.335	87.021		283.624	151.481	299.739	106.359		325.523	244.948	331.969	90.244
			312.631	180.488	277.178	138.589		312.631	180.488	418.99	119.251		257.84	203.049	364.199	267.509
			525.349	225.61	509.234	83.798		525.349	225.61	383.537	103.136		528.572	248.171	754.182	141.812
			251.394	199.826	415.767	90.244		251.394	199.826	261.063	83.798		576.917	322.3	328.746	67.683
			950.785	454.443	618.816	106.359		950.785	454.443	244.948	83.798		625.262	386.76	145.035	64.46
			393.206	222.387	325.523	77.352		393.206	222.387	222.387	103.136		261.063	206.272	254.617	58.014
			422.213	203.049	299.739	67.683		422.213	203.049	248.171	106.359		254.617	174.042	870.21	119.251
			299.739	170.819	257.84	93.467		299.739	170.819	206.272	112.805		254.617	209.495	296.516	74.129
			560.802	518.903	367.422	74.129		560.802	518.903	209.495	132.143		486.673	322.3	331.969	58.014
			364.199	280.401	338.415	54.791		364.199	280.401	535.018	90.244		531.795	373.868	264.286	70.906
			377.091	232.056	1099.04	99.913		377.091	232.056	696.168	80.575		435.105	309.408	370.645	148.258
			564.025	441.551	399.652	77.352		564.025	441.551	241.725	122.474		789.635	418.99	744.513	119.251
			538.241	315.854	203.049	70.906		538.241	315.854	244.948	96.69		921.778	425.436	331.969	58.014
			535.018	467.335	70.906	77.352		535.018	467.335	273.955	109.582		251.394	215.941	296.516	83.798
			296.516	254.617	219.164	51.568		296.516	254.617	431.882	151.481		235.279	203.049	483.45	80.575
			451.22	286.847	244.948	67.683		451.22	286.847	393.206	177.265		306.185	199.826	199.826	119.251
			557.579	441.551	306.185	64.46		557.579	441.551	306.185	212.718		299.739	193.38	257.84	90.244
			302.962	215.941	177.265	54.791		302.962	215.941	264.286	119.251		261.063	170.819	251.394	67.683
			418.99	254.617	228.833	80.575		418.99	254.617	112.805	164.373		325.523	241.725	135.366	74.129
			409.321	280.401	415.767	90.244		409.321	280.401	244.948	174.042		522.126	290.07	219.164	64.46
			319.077	215.941	180.488	51.568		319.077	215.941	328.746	83.798		554.356	344.861	367.422	77.352
			525.349	257.84	138.589	70.906		525.349	257.84	370.645	141.812		335.192	241.725	228.833	67.683
			483.45	203.049	309.408	74.129		483.45	203.049	573.694	67.683		286.847	186.934	335.192	103.136
			290.07	193.38	170.819	90.244		290.07	193.38	360.976	90.244		244.948	190.157	267.509	151.481
			383.537	215.941	641.377	58.014		383.537	215.941	1182.84	112.805		302.962	193.38	409.321	112.805
			593.032	280.401	422.213	67.683		593.032	280.401	657.492	103.136		364.199	261.063	174.042	74.129
			370.645	186.934	238.502	58.014		370.645	186.934	899.217	103.136		280.401	244.948	438.328	87.021
			560.802	399.652	377.091	109.582		560.802	399.652	454.443	154.704		709.06	364.199	1443.9
			631.708	338.415	293.293	87.021		631.708	338.415	618.816	109.582		315.854	241.725	235.279	141.812
			354.53	164.373	248.171	74.129		354.53	164.373	309.408	58.014		148.258	109.582	357.753	64.46
			183.711	151.481	551.133	138.589		183.711	151.481	302.962	54.791		203.049	145.035	299.739	90.244
			328.746	196.603	251.394	87.021		328.746	196.603	486.673	90.244		199.826	109.582	473.781	96.69
			373.868	190.157	302.962	99.913		373.868	190.157	486.673	54.791		618.816	331.969	589.809	80.575
			715.506	460.889	618.816	141.812		715.506	460.889	567.248	87.021		273.955	141.812	148.258	80.575
			338.415	190.157	251.394	48.345		338.415	190.157	464.112	74.129		331.969	180.488	331.969	58.014
			222.387	164.373	396.429	77.352		222.387	164.373	261.063	212.718		670.384	570.471	1095.82	77.352
			560.802	273.955	625.262	109.582		560.802	273.955	657.492	51.568		554.356	393.206	586.586	125.697
			232.056	157.927	1066.81	103.136		232.056	157.927	283.624	74.129		899.217	528.572	689.722	103.136
			186.934	135.366	425.436	103.136		186.934	135.366	444.774	64.46		257.84	174.042	628.485	116.028
			425.436	193.38	286.847	80.575		425.436	193.38	341.638	48.345		438.328	354.53	941.116	132.143
			270.732	161.15	360.976	90.244		270.732	161.15	531.795	45.122		628.485	415.767	451.22	132.143
			415.767	341.638	325.523	80.575		415.767	341.638	477.004	77.352		541.464	290.07	348.084	145.035
			402.875	212.718	354.53	170.819		402.875	212.718	905.663	415.767		493.119	367.422	145.035	80.575
			309.408	206.272	489.896	83.798		309.408	206.272	322.3	283.624		244.948	273.955	232.056	99.913
			360.976	180.488	312.631	64.46		360.976	180.488	738.067	254.617		406.098	319.077	83.798	116.028
			573.694	341.638	792.858	119.251		573.694	341.638	383.537	254.617		451.22	261.063	177.265	93.467
			702.614	219.164	344.861	67.683		702.614	219.164	1144.16	174.042		389.983	193.38	190.157	74.129
			812.196	580.14	966.9	99.913		812.196	580.14	615.593	203.049		567.248	412.544	699.391	61.237
			489.896	293.293	228.833	64.46		489.896	293.293	596.255	64.46		422.213	306.185	215.941	64.46
			206.272	122.474	164.373	54.791		206.272	122.474	628.485	119.251		248.171	183.711	116.028	64.46
			296.516	128.92	186.934	83.798		296.516	128.92	496.342	103.136		225.61	164.373	93.467	70.906
			248.171	148.258	225.61	119.251		248.171	148.258	286.847	128.92		261.063	209.495	67.683	70.906
			351.307	235.279	879.879	151.481		351.307	235.279	264.286	80.575		280.401	193.38	186.934	83.798
			215.941	138.589	244.948	83.798		215.941	138.589	377.091	51.568		309.408	280.401	154.704	93.467
			241.725	164.373	248.171	90.244		241.725	164.373	570.471	80.575		264.286	228.833	544.687	83.798
			248.171	125.697	296.516	103.136		248.171	125.697	502.788	116.028		286.847	215.941	351.307	54.791
			238.502	167.596	199.826	103.136		238.502	167.596	157.927	58.014		219.164	138.589	715.506	58.014
			760.628	415.767	750.959	87.021		760.628	415.767	912.109	87.021		251.394	209.495	383.537	80.575
			422.213	183.711	573.694	106.359		422.213	183.711	406.098	80.575		428.659	290.07	512.457	74.129
			425.436	380.314	725.175	109.582		425.436	380.314	493.119	51.568		273.955	209.495	564.025	45.122
			431.882	196.603	731.621	99.913		431.882	196.603	480.227	48.345		186.934	190.157	776.743	74.129
			325.523	180.488	415.767	145.035		325.523	180.488	128.92	48.345		241.725	215.941	328.746	64.46
			435.105	299.739	518.903	90.244		435.105	299.739	190.157	35.453		225.61	183.711	406.098	90.244
			402.875	128.92	1418.12	109.582		402.875	128.92	393.206	74.129		370.645	325.523	441.551	77.352
			270.732	151.481	254.617	77.352		270.732	151.481	683.276	80.575		215.941	164.373	193.38	58.014
			657.492	470.558	219.164	77.352		657.492	470.558	525.349	125.697		415.767	412.544	351.307	61.237
			618.816	515.68	692.945	112.805		618.816	515.68	921.778	93.467		506.011	483.45	457.666	45.122
			789.635	457.666	186.934	93.467		789.635	457.666	983.015	112.805		174.042	154.704	331.969	70.906
			435.105	235.279	422.213	90.244		435.105	235.279	847.649	90.244		290.07	190.157	544.687	74.129
			457.666	283.624	493.119	106.359		457.666	283.624	863.764	61.237		344.861	225.61	615.593	54.791
			512.457	302.962	286.847	83.798		512.457	302.962	834.757	138.589		554.356	438.328	496.342	109.582
			870.21	538.241	293.293	67.683		870.21	538.241	1308.54	112.805		341.638	193.38	312.631	103.136
			670.384	451.22	815.419	70.906		670.384	451.22	396.429	328.746		306.185	190.157	232.056	61.237
			615.593	515.68	970.123	87.021		615.593	515.68	1092.6	103.136		299.739	219.164	238.502	83.798
			270.732	186.934	302.962	54.791		270.732	186.934	551.133	93.467		341.638	209.495	93.467	77.352
			763.851	583.363	396.429	54.791		763.851	583.363	467.335	77.352		480.227	302.962	331.969	77.352
			377.091	206.272	344.861	103.136		377.091	206.272	744.513	74.129		357.753	225.61	331.969	87.021
			525.349	415.767	470.558	90.244		525.349	415.767	535.018	67.683		299.739	206.272	663.938	48.345
			870.21	702.614	496.342	70.906		870.21	702.614	589.809	64.46		280.401	196.603	457.666	74.129
			338.415	164.373	609.147	83.798		338.415	164.373	493.119	67.683		264.286	154.704	647.823	80.575
			377.091	206.272	344.861	103.136		377.091	206.272	493.119	64.46		325.523	222.387	235.279	99.913
			348.084	225.61	196.603	109.582		348.084	225.61	367.422	67.683		364.199	248.171	203.049	80.575
			467.335	441.551	319.077	87.021		467.335	441.551	544.687	87.021		364.199	238.502	209.495	74.129
			232.056	180.488	128.92	64.46		232.056	180.488	573.694	67.683		325.523	183.711	125.697	64.46
			267.509	161.15	528.572	87.021		267.509	161.15	106.359	35.453		386.76	273.955	157.927	96.69
			844.426	638.154	605.924	99.913		844.426	638.154	248.171	87.021		302.962	264.286	280.401	48.345
			502.788	328.746	612.37	112.805		502.788	328.746	151.481	93.467		386.76	212.718	183.711	83.798
			341.638	244.948	734.844	148.258		341.638	244.948	273.955	80.575		383.537	328.746	551.133	161.15
			609.147	506.011	480.227	122.474		609.147	506.011	164.373	77.352		296.516	212.718	264.286	103.136
			506.011	299.739	261.063	93.467		506.011	299.739	360.976	74.129		209.495	132.143	264.286	109.582
			264.286	141.812	238.502	74.129		264.286	141.812	486.673	77.352		322.3	270.732	277.178	261.063
			451.22	283.624	154.704	77.352		451.22	283.624	415.767	77.352		270.732	145.035	151.481	148.258
			312.631	193.38	409.321	80.575		312.631	193.38	132.143	74.129		354.53	293.293	135.366	157.927
			567.248	438.328	435.105	67.683		567.248	438.328	228.833	74.129		306.185	235.279	331.969	154.704
			557.579	145.035	251.394	61.237		557.579	145.035	135.366	58.014		251.394	199.826	177.265	99.913
			754.182	525.349	277.178	93.467		754.182	525.349	293.293	61.237		322.3	235.279	315.854	83.798
			435.105	206.272	576.917	116.028		435.105	206.272	254.617	67.683		299.739	174.042	254.617	112.805
			270.732	196.603	389.983	99.913		270.732	196.603	267.509	58.014		293.293	215.941	264.286	99.913
			444.774	164.373	389.983	112.805		444.774	164.373	228.833	90.244		273.955	164.373	186.934	96.69
			377.091	145.035	267.509	125.697		377.091	145.035	145.035	58.014		290.07	270.732	383.537	74.129
			551.133	286.847	663.938	167.596		551.133	286.847	586.586	141.812		290.07	203.049	535.018	112.805
			699.391	418.99	528.572	106.359		699.391	418.99	396.429	77.352		251.394	151.481	370.645	93.467
			709.06	551.133	116.028	61.237		709.06	551.133	473.781	93.467		312.631	215.941	190.157	96.69
			348.084	219.164	609.147	83.798		348.084	219.164	625.262	96.69		360.976	232.056	705.837	67.683
			647.823	496.342	264.286	67.683		647.823	496.342	634.931	106.359		457.666	254.617	302.962	87.021
			467.335	228.833	866.987	96.69		467.335	228.833	544.687	90.244		641.377	354.53	190.157	109.582
			451.22	203.049	154.704	87.021		451.22	203.049	428.659	80.575		273.955	170.819	573.694	116.028
			322.3	177.265	1556.71	125.697		322.3	177.265	573.694	99.913		663.938	454.443	522.126	93.467
			264.286	145.035	293.293	119.251		264.286	145.035	344.861	90.244		364.199	212.718	174.042	145.035
			312.631	148.258	364.199	83.798		312.631	148.258	457.666	83.798		367.422	238.502	367.422	270.732
			431.882	254.617	1379.44	122.474		431.882	254.617	499.565	74.129		319.077	232.056	148.258	58.014
			296.516	180.488	319.077	87.021		296.516	180.488	148.258	106.359		325.523	215.941	112.805	70.906
			254.617	135.366	328.746	80.575		254.617	135.366	348.084	48.345		331.969	248.171	393.206	87.021
			983.015	554.356	1211.85	125.697		983.015	554.356	402.875	58.014		441.551	357.753	180.488	83.798
			267.509	228.833	515.68	128.92		267.509	228.833	145.035	51.568		386.76	306.185	348.084	96.69
			734.844	528.572	925.001	90.244		734.844	528.572	1005.58	125.697		331.969	254.617	190.157	51.568
			354.53	161.15	322.3	83.798		354.53	161.15	183.711	164.373		444.774	319.077	212.718	70.906
			412.544	228.833	302.962	96.69		412.544	228.833	509.234	64.46		238.502	161.15	454.443	70.906
			431.882	251.394	415.767	87.021		431.882	251.394	1779.1	164.373		351.307	170.819	879.879	77.352
			386.76	180.488	312.631	109.582		386.76	180.488	360.976	383.537		499.565	261.063	157.927	90.244
			315.854	193.38	341.638	58.014		315.854	193.38	522.126	174.042		409.321	174.042	293.293	109.582
			457.666	422.213	715.506	83.798		457.666	422.213	773.52	251.394		319.077	161.15	283.624	96.69
			299.739	183.711	273.955	112.805		299.739	183.711	1105.49	106.359		386.76	232.056	312.631	141.812
			296.516	148.258	447.997	87.021		296.516	148.258	895.994	93.467		486.673	167.596	377.091	99.913
			428.659	273.955	605.924	77.352		428.659	273.955	605.924	96.69		583.363	409.321	222.387	128.92
			232.056	116.028	599.478	61.237		232.056	116.028	1044.25	167.596		267.509	154.704	135.366	90.244
			373.868	199.826	196.603	70.906		373.868	199.826	261.063	90.244		351.307	174.042	341.638	170.819
																167.596
